# Supplementary material for: Platelet-rich plasma-derived microRNA let-7a-5p alleviates knee osteoarthritis by regulating macrophage polarization and improving inflammatory microenvironment
Source: Front Immunol. 2026 Feb 16;17:1756467. doi: 10.3389/fimmu.2026.1756467 (PMC12950549; doi:10.3389/fimmu.2026.1756467)
Supplement: Supplementary file 2 [file Table1.xlsx]

## Sheet: Sheet1
Up	Down
hsa-miR-766-3p	hsa-miR-100-5p
hsa-miR-128-1-5p	hsa-miR-1180-3p
hsa-miR-382-5p	hsa-miR-144-3p
hsa-miR-409-3p	hsa-miR-483-5p
hsa-miR-664b-5p	hsa-miR-30a-5p
hsa-miR-329-5p	hsa-miR-10b-5p
hsa-miR-339-5p	hsa-miR-1246
hsa-miR-543	hsa-miR-451a
hsa-miR-181a-2-3p	hsa-miR-206
hsa-miR-99b-3p	hsa-miR-122-5p
hsa-miR-127-3p	hsa-miR-885-3p
hsa-miR-98-5p	hsa-miR-1290
hsa-miR-190a-5p	hsa-miR-107
hsa-miR-181a-3p	hsa-miR-125b-2-3p
hsa-miR-148b-3p	hsa-miR-184
hsa-miR-222-3p	hsa-miR-99a-5p
hsa-miR-1307-3p	hsa-miR-183-5p
hsa-miR-11400	hsa-miR-192-5p
hsa-miR-323a-3p	hsa-miR-200a-3p
hsa-miR-135a-3p	hsa-miR-3168
hsa-miR-6802-5p	hsa-miR-95-3p
hsa-miR-181c-3p	hsa-miR-363-3p
hsa-miR-493-5p	hsa-miR-375-3p
hsa-miR-744-5p	hsa-miR-320c
hsa-miR-328-3p	hsa-miR-4732-3p
hsa-miR-432-5p	hsa-miR-320b
hsa-miR-1260b	hsa-miR-486-5p
hsa-miR-301b-3p	hsa-miR-193b-5p
hsa-miR-6511a-3p	hsa-miR-16-2-3p
hsa-miR-1260a	hsa-miR-660-5p
hsa-miR-181d-5p	hsa-miR-141-3p
hsa-miR-654-3p	hsa-miR-150-3p
hsa-miR-625-5p	hsa-miR-23b-3p
hsa-miR-376c-3p	hsa-miR-486-3p
hsa-miR-369-3p	hsa-miR-15a-5p
hsa-miR-382-3p	hsa-miR-1224-5p
hsa-miR-323a-5p	hsa-miR-144-5p
hsa-miR-766-5p	hsa-miR-29a-3p
hsa-miR-4433b-5p	hsa-miR-532-5p
hsa-miR-625-3p	hsa-miR-194-5p
hsa-miR-370-3p	hsa-miR-92b-3p
hsa-miR-431-3p	hsa-miR-3158-3p
hsa-miR-30e-3p	hsa-miR-215-5p
hsa-miR-411-5p	hsa-miR-320d
hsa-miR-411-3p	hsa-miR-193a-5p
hsa-let-7f-5p	hsa-miR-16-5p
hsa-miR-487a-5p	hsa-miR-483-3p
hsa-let-7f-2-3p	hsa-miR-4732-5p
hsa-miR-1843	hsa-miR-1255b-5p
hsa-miR-323b-3p	hsa-miR-516b-5p
hsa-miR-433-3p	hsa-miR-378a-3p
hsa-miR-143-5p	hsa-miR-6800-5p
hsa-miR-487b-3p	hsa-miR-4497
hsa-miR-7854-3p	hsa-miR-30a-3p
hsa-miR-7849-3p	hsa-miR-200a-5p
hsa-miR-1273h-3p	hsa-miR-511-5p
hsa-miR-889-3p	hsa-miR-300
hsa-miR-548ax	hsa-miR-1228-5p
hsa-miR-485-5p	hsa-miR-3150a-3p
hsa-miR-409-5p	hsa-miR-1303
hsa-miR-7848-3p	hsa-miR-636
hsa-miR-1304-3p	hsa-miR-4516
hsa-miR-4446-3p	hsa-miR-142-5p
hsa-miR-548o-3p	hsa-miR-873-3p
hsa-miR-3191-3p	hsa-miR-150-5p
hsa-miR-505-3p	hsa-miR-3960
hsa-miR-6847-5p	hsa-miR-101-3p
hsa-miR-4746-5p	hsa-miR-425-5p
hsa-miR-654-5p	hsa-miR-3200-5p
hsa-miR-197-3p	hsa-miR-23a-3p
hsa-miR-431-5p	hsa-miR-508-5p
hsa-let-7a-5p	hsa-miR-602
hsa-let-7d-5p	hsa-miR-6865-5p
hsa-miR-485-3p	hsa-miR-4657
hsa-miR-379-5p	hsa-miR-6821-5p
hsa-miR-6514-5p	hsa-miR-34c-5p
hsa-miR-185-3p	hsa-miR-208b-3p
hsa-miR-671-3p	hsa-miR-2110
hsa-miR-26b-3p	hsa-miR-10a-5p
hsa-miR-1296-5p	hsa-miR-642a-3p
	hsa-miR-942-5p
	hsa-miR-195-3p
	hsa-miR-7706
	hsa-miR-651-5p
	hsa-miR-6851-5p
	hsa-miR-6866-5p
	hsa-miR-6847-3p
	hsa-miR-31-5p
	hsa-miR-210-3p
	hsa-miR-17-3p
	hsa-miR-1910-5p
	hsa-miR-3681-5p
	hsa-miR-4671-5p
	hsa-miR-6862-3p
	hsa-miR-345-5p
	hsa-miR-7-5p
	hsa-miR-1294
	hsa-miR-577
	hsa-miR-217-5p
	hsa-miR-4999-5p
	hsa-let-7b-3p
	hsa-miR-203a-3p
	hsa-miR-148a-3p
	hsa-miR-10b-3p
	hsa-miR-1228-3p
	hsa-miR-106b-5p
