# Supplementary material for: Platelet-rich plasma-derived microRNA let-7a-5p alleviates knee osteoarthritis by regulating macrophage polarization and improving inflammatory microenvironment
Source: Front Immunol. 2026 Feb 16;17:1756467. doi: 10.3389/fimmu.2026.1756467 (PMC12950549; doi:10.3389/fimmu.2026.1756467)
Supplement: Supplementary file 3 [file Table2.xlsx]

## Sheet: Sheet1
predicted		validated		intersection
RC3H2		BCL6		BCL6
LINC00862		XBP1		XBP1
ERV3-1		KIT		KIT
TARSL2		CDKN1B		CDKN1B
IL36RN		CDKN1C		CDKN1C
TEKT4		ESR1		ESR1
NUTM2G		FOS		FOS
HYPK		PPP2R2A		PPP2R2A
DAG1		MMP1		MMP1
DMD		SOD2		SOD2
NEUROD1		BBC3		BBC3
TNRC6B		STAT5A		PTEN
GPHN		PTEN		TIMP3
STC1		TIMP3		NF2
NAV3		NF2		KRAS
CAMK1D		KRAS		NRAS
MTHFS		NRAS		TRIM71
TM9SF4		TRIM71		HMGA2
ZNF799		HMGA2		RAVER2
CREBRF		RAVER2		CASP3
ZNF268		CASP3		DICER1
ZNF527		DICER1		PRDM1
ZNF570		PRDM1		ITGB3
ZNF781		ITGB3		HRAS
VCY1B		HRAS		ACP1
MIER1		ACP1		DAD1
SLAIN1		DAD1		MED28
CEBPA		MED28		SMOX
LHX8		SMOX		DNMT3B
PITPNA		DNMT3B		CCKBR
CELSR2		CCKBR		DNMT1
COL4A5		DNMT1		WNT10B
TBC1D22B		WNT10B		NOG
ERVFRD-1		NOG		ROBO1
GOLGA6L4		ROBO1		EIF4G2
EIF4G2		EIF4G2		RABGAP1L
CAPRIN2		RABGAP1L		KLK10
BACH1		KLK10		VIM
IGF2BP1		KLK6		ESM1
TRIM71		VIM		EEF1A2
COL1A2		ESM1		TFF1
ARID3B		EEF1A2		NTS
ACTB		TFF1		KIF1A
NR6A1		NTS		NTRK3
HOXB1		FDPS		FMR1
PRKAR2A		ASS1		CD44
PTPRK		KIF1A		ABCG2
SKIL		NTRK3		MAP3K8
COIL		FMR1		NLK
MAP4K3		CD44		CDX2
SYNCRIP		ABCG2		GATA6
NFAT5		MAP3K8		FGF20
SLC35D2		NLK		HDAC6
RNFT1		CDX2		MMP13
FIGN		GATA6		DAGLA
YOD1		FGF20		MGMT
ARHGAP28		HDAC6		SERPINB9
LIN28B		MMP13		PIK3CG
GDF6		DAGLA		MAPK4
FAM222B		SLC29A1		SFRP1
CPEB1		MGMT		SKI
PLEKHG6		SERPINB9		TGM2
ARHGEF38		PIK3CG		BAG5
IGDCC3		MAPK4		ZWINT
LRIG2		SFRP1		COTL1
PRTG		SKI		NBEA
		TGM2		RGMA
VSTM5		BAG5		ACTR3B
MEOX2		ZWINT		ACTR3C
SMS		SEC31A		LGALS8
SOS2		COTL1		BOLA1
TGFA		NBEA		USP35
CDK5R1		RGMA		GALNT8
SRSF11		ACTR3B		KMT5A
PNPLA6		XRCC3		SEPTIN7
ARL6IP1		ACTR3C		HES1
STOX2		LGALS8		GJA1
OSBPL11		BOLA1		CDK6
BICC1		USP35		POM121
CNTN4		GRK2		SMAD5
YWHAB		GALNT8		ZEB2
CTNND1		KMT5A		MYC
HIPK2		SEPTIN7		TLN1
FAM214A		HES1		GNAI3
UBE2E3		GJA1		HSPA14
DDX5		CDK6		PDIK1L
NRXN1		POM121		RECK
MKRN3		SMAD5		IRAK1
ATP13A4		ZEB2		BCL2L11
SLC35G3		MYC		APP
ZNF726		TLN1		DAXX
SLC35G5		GNAI3		TP53BP2
NBPF10		HSPA14		EZR
C20orf112		PDIK1L		ETS1
ULK3		RECK		HMGA1
SCRN2		IRAK1		TRPS1
CDRT4		BCL2L11		CAPRIN1
GLIS2		APP		STMN1
FLNA		DAXX		TP53
SP3		TP53BP2		FOXO3
BCL7A		EZR		AGO2
MBNL2		ETS1		FOXO1
ANK2		HMGA1		ICAM1
KCNJ6		TRPS1		TOM1
HS3ST3B1		CAPRIN1		GNAI2
FAM47C		STMN1		BMF
LRP12		TP53		AKT3
GTF2IRD1		FOXO3		DDX6
CAMK2N1		AGO2		ACTB
CXXC4		FOXO1		ACTG1
DACH1		ICAM1		ATP7B
C16orf52		TOM1		CAST
C19orf82		GNAI2		RUNX2
DUSP10		BMF		SERPINH1
HSPA4L		AKT3		SCARB2
CCDC144NL		XPO6		CDC27
SMURF1		DDX6		COL5A2
HHIP		ACTB		DAG1
C22orf42		ACTG1		DBN1
STK38		AP1B1		MEGF9
PAEP		ATP7B		EIF2S1
NASP		CAST		EIF2S3
CPEB3		RUNX2		EPB41L2
ZNF521		SERPINH1		BPTF
HGF		SCARB2		FLNA
NCR3LG1		CDC27		FPGS
ZEB2		COL5A2		GALNT3
PNRC1		SLC25A10		GDI1
LHX9		DAG1		GLO1
PAIP1		DBN1		GRB10
OXSR1		EEF2		HDGF
C8orf37		MEGF9		HDLBP
UBR3		EIF2S1		HNRNPD
NLGN1		EIF2S3		HNRNPH1
MTSS1		EPB41L2		HOXA13
ZFHX2		BPTF		HSP90AA1
JPH4		FLNA		ILK
SAP30BP		FPGS		IPP
INO80D		GALNT3		KIF5C
EBF3		GDI1		KPNA2
SPTY2D1		GLO1		LGALS3BP
NOL7		GRB10		ABLIM1
CYP46A1		HDGF		MAP1B
QRICH2		HDLBP		MAT2A
CDPF1		HNRNPD		MAZ
ZFHX3		HNRNPH1		MCM3
DLG2		HOXA13		MDM2
FZD4		HSP90AA1		OAZ2
UNC5C		ILK		PAFAH1B2
FUBP1		IPP		PCNT
SERTAD2		KIF5C		CDK18
SH2B3		KPNA2		PFN1
HNRNPA0		LGALS3BP		PKM
MYT1L		ABLIM1		PKP2
KIAA1033		MAP1B		EXOSC10
VAMP2		MAT2A		POLE
PTCH1		MAZ		PPP2R1A
GABRA5		MCM3		PPP6C
AFF3		MCM7		RBMS2
SBNO1		MDM2		RNF4
ZIC2		OAZ2		SORT1
PSD3		PEBP1		SELE
DAB1		PAFAH1B2		SRSF2
NDNF		PCNT		SMARCA4
GRID2		CDK18		SON
PPARG		PFN1		SPTBN2
PBX3		PKM		SS18
SLC35F3		PKP2		TCOF1
JMJD1C		EXOSC10		TFAP2A
FAM9C		POLD2		THOP1
TRIM2		POLE		TLE3
SESN3		PPP2R1A		UBE2N
SEMA4G		PPP6C		SLC35A2
ZNF441		PSMC4		VCL
ZNF846		RBMS2		VCP
LCORL		RNF4		YWHAG
SKIDA1		RPL12		ZNF708
BACH2		RPS2		ZFAND5
RAB6A		SORT1		ZNF236
FAM13B		SELE		BAG6
RBM26		SRSF2		KMT2D
ZFHX4		SMARCA4		COIL
TNFSF12		SON		USP9X
RPA1		SPTBN2		ARID1A
ZNF821		SS18		PIP5K1A
IRX3		TCOF1		DYRK3
RAD9B		TFAP2A		EIF3B
DDX3X		THOP1		EIF3I
CDKN2AIP		TLE3		SNX4
COL3A1		UBE2N		TNFSF10
CCNJ		SLC35A2		FUBP1
BCAT1		VCL		DDX21
IL13		VCP		MTA2
HAND1		YWHAG		NOLC1
DUSP22		ZNF708		TCEAL1
FRAS1		ZFAND5		QKI
C14orf28		ZNF236		SEC24C
RICTOR		PRRC2A		VGLL4
PRR23A		BAG6		ZFYVE16
HIP1		KMT2D		TATDN2
SLC6A5		COIL		NCAPD2
MAP3K1		USP9X		ZBTB5
AHCTF1		ARID1A		USP15
C17orf96		PIP5K1A		PTBP3
ZFYVE26		DYRK3		TRAP1
ADAMTS12		EIF3B		PLXNC1
CAND1		EIF3I		DCAF7
ARFIP1		SNX4		COG5
BAI3		TNFSF10		SMC2
MAP3K9		FUBP1		AHSA1
MLLT10		DDX21		ZMYND11
NRP1		MTA2		ZNF460
B4GALT5		NOLC1		ZNF275
SNAP91		GTF3C5		TCERG1
ATP6AP2		TCEAL1		MORF4L1
MED12L		QKI		CPSF6
AGO4		SEC24C		CORO1A
PPP6R1		VGLL4		FICD
SLC25A12		ZFYVE16		WDR6
ZNF280C		TATDN2		PARK7
THAP9		NCAPD2		OIP5
DCLK1		ZBTB5		CASC3
PCDH8		USP15		ATF5
HLCS		PTBP3		ZNF652
CNOT6		TRAP1		ZFP30
SLC4A10		PLXNC1		FBXO21
KLF12		ALG3		TMCC1
NLK		DCAF7		PDXDC1
SYNGR1		COG5		SETD1B
DDI2		SMC2		PPRC1
TNRC6A		AHSA1		TNRC6B
TXLNG		ZMYND11		ATP11B
PAM		ZNF460		ARL6IP1
SARNP		ZNF275		PACS2
ADAT2		TCERG1		CSTF2T
HIPK3		MORF4L1		SF3B3
FAM182B		CPSF6		MACF1
HACE1		CORO1A		SRRM2
HSDL2		FICD		KPNA6
CLUH		WDR6		TMEM245
INTS6		PARK7		KIF4A
CCDC88A		OIP5		SUN2
TMED7		CASC3		TIPARP
BARHL2		ATF5		LRP10
TGFBR1		ZNF652		AUTS2
WNT9A		ZFP30		HERC4
MRS2		FBXO21		FBXW2
GALNT1		TMCC1		CKAP2
STX3		PDXDC1		CHORDC1
UTRN		SETD1B		TSPAN13
TTLL4		PPRC1		DKK2
LIN28A		TNRC6B		DBNL
SFSWAP		MDN1		HIPK2
ITGA5		ATP11B		MYLIP
FMR1		ARL6IP1		RBM15B
NOVA1		PACS2		UBIAD1
ROCK1		CSTF2T		CERS2
CUL5		SF3B3		TMED7
FXR1		MACF1		DERA
NPTN		SRRM2		SRRT
LRP2		KPNA6		CSNK1G1
SOS1		PLXNB2		BRWD1
NSD1		TMEM245		NLE1
GIMAP1		KIF4A		TRIM44
PTPN14		SUN2		ERCC6L
FUS		TIPARP		DPP8
HNRNPA1		LRP10		ZNF770
MAP2K6		AUTS2		UBR7
C21orf91		HERC4		DARS2
SPRY4		FBXW2		SLC25A36
ELFN1		CKAP2		OGFOD1
IGF1R		CHORDC1		YY1AP1
ELMSAN1		TSPAN13		NSUN5
PTPLB		DKK2		NDC1
FAM78B		DBNL		NKRF
APEH		HIPK2		FAM214A
TVP23C-CDRT4		MYLIP		SERTAD4
ATP1B1		RBM15B		ATXN7L3
LTBP1		UBIAD1		STOX2
CD3EAP		CERS2		CCDC47
ZNF629		TMED7		PELI2
ESAM		DERA		PPM1H
TP53TG3D		SRRT		CASKIN2
CDH11		CSNK1G1		KLHL8
ATP2A2		BRWD1		RANBP10
NDST1		NLE1		NCKAP5L
KAT6A		TRIM44		GPR107
MYCBP2		ERCC6L		C8orf33
MBD5		DPP8		PHACTR4
RASL11B		TEX10		HMBOX1
ADAMTS6		ZNF770		PANK3
PLEKHG1		UBR7		SAP30L
PPP4R2		DARS2		DNAJB14
TCF4		SLC25A36		DOCK5
STK38L		OGFOD1		FBXL18
LRRC58		YY1AP1		SLC19A3
FGFR2		NSUN5		PPP1R14C
REV3L		NDC1		VANGL1
ZFP36L1		NKRF		C19orf12
CHRNA3		FAM214A		SLC10A7
CA12		SERTAD4		FYTTD1
ZNF326		ATXN7L3		MAK16
SEL1L2		STOX2		CBX2
YWHAZ		CCDC47		SSH2
RSBN1		CIAPIN1		MIDN
KMT2C		PELI2		C12orf65
GLI3		PPM1H		SLC25A51
DOK6		CASKIN2		TIMM50
STK32A		KLHL8		OSBPL10
FGF16		RANBP10		UHRF2
HECTD4		NCKAP5L		SSX2IP
GLS		GPR107		MROH8
FBXO33		C8orf33		C18orf25
C2orf69		PHACTR4		EXOC8
ZNF717		HMBOX1		ZFP1
RAB5A		PANK3		UBN2
ZNF207		SAP30L		FAM126B
ONECUT2		DNAJB14		IRF2BP2
DMXL2		DOCK5		ZNF805
AGTPBP1		FBXL18		ENO1
WDR72		SLC19A3		LYN
GDI1		PPP1R14C		NFS1
RNF41		VANGL1		KITLG
NEB		C19orf12		SHISA2
INO80		SLC10A7		OLA1
SDE2		FYTTD1		ZNF772
SCAPER		MAK16		CANX
MBD2		CBX2		MINK1
ACVR1C		SSH2		NGRN
ADRB3		MIDN		PAIP2
SMIM3		C12orf65		PCBP2
RBMS1		SLC25A51		RAP1GAP2
GAN		TIMM50		INPP4B
CYP3A5		HAUS8		CSAG1
PTPN9		OSBPL10		SLFN11
UHRF2		UHRF2		GDI2
ETF1		SSX2IP		ZBTB37
ING3		MROH8		PAN2
ISL1		C18orf25		NSMF
CD34		EXOC8		FAM53C
NUDT21		ZFP1		SMC6
CCNL1		UBN2		KNSTRN
CCDC86		FAM126B		SLC37A4
NOVA2		IRF2BP2		RABL6
UBE2Q1		ZNF805		RFC1
RBM24		MROH1		TXN
ZNF341		ENO1		KPNB1
FNIP1		LYN		IPO5
ADRB2		MGAT4B		PBX2
USP48		NFS1		UBA1
C5orf30		KITLG		ZNF131
SESTD1		SHISA2		MCM3AP
C3orf58		OLA1		FASN
YTHDC2		RNF215		TOP3A
NEURL4		ZNF772		DIRAS3
FBXL19		CANX		ZW10
S1PR1		MINK1		PIWIL1
ELN		NGRN		KIF3B
CASP5		PAIP2		ZFYVE9
ATRX		PCBP2		DMWD
GABRA1		RAP1GAP2		SART1
NRIP1		INPP4B		FAT1
LIN7A		CSAG1		HCFC1
MED13		SLFN11		MDH2
ICK		GDI2		LYPLA1
LARP1		ZBTB37		HEXIM1
PHKB		PAN2		JTB
C1orf21		NSMF		RNPS1
VWA5B1		FAM53C		CEP250
2024-03-09		TMUB1		CABYR
DNHD1		SMC6		MEA1
OSCP1		KNSTRN		SV2A
TP53TG3B		SLC37A4		RNF10
TP53TG3C		RABL6		KLHDC10
SNRPD2		RFC1		ZBTB7A
TP53TG3		TXN		DERL2
PGRMC2		KPNB1		EXOSC1
CKS2		IPO5		TRAT1
IL8		PBX2		GLRX5
PPP1CC		UBA1		PGPEP1
TGFBRAP1		ZNF131		POMGNT1
CADM2		MCM3AP		PNRC2
VKORC1L1		FASN		DAZAP1
COL8A1		SDHA		YLPM1
IKZF2		PIGQ		TRMT5
VPS37D		TOP3A		PHRF1
RORA		DIRAS3		EXO5
SAMD4A		ZW10		TANGO6
TCF7L2		PIWIL1		PTDSS2
HNRNPA2B1		KIF3B		ISG20L2
PDS5B		ZFYVE9		PHAX
MOB4		DMWD		ARHGAP42
PTPN12		SART1		B3GALNT2
TRAPPC8		FAT1		C5orf51
EVPLL		HCFC1		SAPCD2
ABHD6		MDH2		ZNF714
VASH2		LYPLA1		CLDN23
UNC5D		HEXIM1		GANAB
SPG21		JTB		FAM83G
PSMC5		RNPS1		RBM10
WHSC1L1		CEP250		MKKS
PDE5A		CABYR		UROD
KIAA1239		MEA1		SKIV2L
ATXN7L3		SV2A		CDKL5
HSPA12A		RNF10		LUC7L2
SPDYE1		KLHDC10		RBSN
MYBL1		ZBTB7A		ACACA
TSC1		DERL2		RPS17
TMEM212		EXOSC1		NKAPD1
SLC12A5		TRAT1		CEMIP2
ROR1		GLRX5		PRICKLE4
FJX1		PGPEP1		MARS1
PAPPA		POMGNT1		SMC1A
USP44		PNRC2		BCL2
COL27A1		DAZAP1		NCOA3
UHMK1		YLPM1		E2F1
MMD		TRMT5		CASP9
DNMT3A		PHRF1		THBS1
HLA-DQB2		EXO5		FAM104A
INHBB		TANGO6		RABL2A
USP6		PTDSS2		RABL2B
DEDD		ISG20L2		ZNF264
KIAA0922		PHAX		PARP16
LAMTOR4		ARHGAP42		E2F6
DMRT3		B3GALNT2		CCND1
CYP2U1		C5orf51		CDKN1A
MTO1		SAPCD2		TUSC2
ABCB1		ZNF714		SESN1
RHOBTB1		CLDN23		IL6R
GOLGB1		GANAB		CFL2
SDPR		FAM83G		SP1
GDAP2		RBM10		BACH1
XKR8		MKKS		IGF2BP1
PPP1R15B		UROD		ACVR1B
PSMD1		RPL8		CCNG1
TP53BP1		IRS4		EGFR
CDKN1B		SKIV2L		NME4
CCKBR		PRDX4		AHR
KCTD16		CDKL5		CD59
TOP1		PRPS1L1		STK4
ZNF644		LUC7L2		HERPUD1
PDGFB		GCN1		ECHDC1
AIMP2		RBSN		PIK3R1
CBLB		STN1		CDC34
CLCN5		ACACA		SOCS1
ADAMTS8		RPS17		PAK1
ZBTB26		ADAM1A		EZH2
C11orf85		GAS5		UBE2Q1
GEMIN2		ELOB		TGFBR3
RAPGEF2		NKAPD1		POLR3D
CITED2		CEMIP2		CCND2
TMEM170B		ZNRD2		MEIS1
PHF2		SEPTIN11		CDC25B
AGO1		IARS1		AURKB
ATXN2		NARS1		ATP2B1
CLEC16A		PRICKLE4		ATP6V1B2
RPRD1A		MESD		YWHAZ
ZNF141		SHLD2		AGO1
UBE2R2		LRATD1		BNIP3L
ZNF680		MARS1		ARID3B
PRR7		H4C15		RBMXL1
MAGED4		SMC1A		NFKB1
FAM174A		BCL2		MEF2D
AIFM1		NCOA3		E2F2
C11orf58		E2F1		BMPR1B
IREB2		CASP9		CD276
GRAMD1A		THBS1		RDX
ADAMTS19		FAM104A		WNT1
ERG		RABL2A		FOXJ3
FBXW11		RABL2B		MAPK11
GLCCI1		ZNF264		UBAP2
DIP2C		PARP16		CS
BIRC6		E2F6		NFATC2IP
SLC10A7		CCND1		HSF2
LCOR		CDKN1A		PTP4A1
UNC80		NR1I2		RAD21
TRIM37		TUSC2		STAT3
MTPN		SESN1		ACTA1
SMARCD3		IL6R		ADH5
SLITRK1		CFL2		PARP1
HOXA1		SP1		AK4
ZNF704		BACH1		AMD1
RLF		IGF2BP1		ARG2
SLC2A3		ACVR1B		ATP2A2
BHLHE40		CCNG1		BCAT1
ZFP90		EGFR		ZFP36L1
MET		NME4		CALU
SECISBP2L		AHR		CAMK2D
NHLRC2		CD59		CASP8
FNDC3A		STK4		CCNT2
FOXP2		HERPUD1		AP1S1
YAP1		ECHDC1		CCR7
NCAM2		PIK3R1		CRY2
PIK3CB		CDC34		CSNK2A1
TOB1		SOCS1		CTPS1
CPEB2		PAK1		CD55
ZBTB43		EZH2		ARID3A
KMT2D		UBE2Q1		DSC3
ANP32E		TGFBR3		DUSP1
CDC42BPG		POLR3D		DVL3
RYR2		CCND2		EDN1
SUCO		MEIS1		EGR3
ZNF529		CDC25B		EPHA4
REEP1		AURKB		FPR1
DCX		ATP2B1		FXN
NGF		ATP6V1B2		GABPB1
OBSCN		YWHAZ		GATM
P4HA3		AGO1		NR6A1
SYNGAP1		BNIP3L		GLUL
ZFP36L2		ARID3B		GNG5
UBE2Z		RBMXL1		GOLGA4
PDE8A		NFKB1		GPM6B
DHX15		MEF2D		HAS2
VPS26A		E2F2		HMGN2
MYCN		BMPR1B		FOXA1
EDN1		CD276		HOXC4
GAS7		RDX		IGF1R
MAFB		WNT1		IGF2
UNC79		LEFTY1		IL6
EIF4G3		FOXJ3		ITGA3
NOP56		MAPK11		IVD
RAD21-AS1		UBAP2		KPNA5
HIRA		CS		RPSA
AMMECR1L		NFATC2IP		LMNA
RHPN2		HSF2		LTA4H
CARTPT		PTP4A1		MXD1
AK5		RAD21		MAGEA3
PELI3		STAT3		MAGEA6
INSM1		ACTA1		MAGEA12
MMP16		ADH5		MDM4
RABGAP1L		PARP1		MAP3K1
PAX6		AK4		MTHFD1
PTAR1		AMD1		MYO9A
CC2D2A		ARG2		NAP1L1
RASGRF1		ATP2A2		NCBP1
TNFRSF10A		BCAT1		NEFM
PDX1		ZFP36L1		NPC1
C1QTNF9B		CALU		NPTX1
MYO18A		CAMK2D		SLC11A2
SRRM2		CASP8		NUCB2
FAM134A		CCNT2		PAFAH2
C1QTNF9		AP1S1		PDGFB
ZFAND5		CCR7		PEX14
ITGBL1		CRY2		PLAGL2
ANKRD17		CSNK2A1		PLCG2
OSBPL6		CTPS1		PLOD1
ZNF720		CD55		PMAIP1
FOXJ2		ARID3A		POLR2D
AHCYL1		DSC3		POU3F2
GLRA1		DUSP1		MAPK6
LRRC2		DVL3		PSMA2
DACH2		EDN1		QDPR
TSHZ1		EGR3		RAB13
FAM153A		EPHA4		RFC2
HOXA9		FPR1		RPL4
ZSWIM6		FXN		RPL9
TRIM61		GABPB1		RPL30
ZNF423		GATM		MRPL12
KLHL3		NR6A1		RPS3A
SLC19A3		GLUL		RRM1
UQCRC1		GNG5		RRM2
POLI		GOLGA4		SHMT2
EREG		GPM6B		SLC20A1
PLSCR1		GTF3C1		SNRPC
BRD7		HAS2		SNX2
MTF2		HMGN2		SPTBN1
FRZB		FOXA1		STAT2
SYBU		HOXC4		STRN
TBX18		IGF1R		STX3
CHMP3		IGF2		SURF4
JMY		IL6		SYT1
GNAQ		ITGA3		TAF5
TUBA1B		IVD		TRAPPC10
UBE2D1		KPNA5		TNFAIP3
SLTM		RPSA		TRIO
NXNL2		LMNA		VAV2
CCDC132		LTA4H		VDR
ANKAR		MXD1		ZNF28
AP1G1		MAGEA3		ZNF200
MYH10		MAGEA6		MLLT10
SRCAP		MAGEA12		TRRAP
ASAP1		MDM4		CDC7
C8orf58		MAP3K1		DEGS1
HPS5		MT-CO2		GBF1
ITGA11		MTHFD1		TNFSF9
OTUD4		MYO9A		TNFRSF10B
RNF219		NAP1L1		PEX11B
TANC1		NCBP1		SLC5A6
RPS6KB2		NEFM		MBD2
KHNYN		NPC1		BAZ1B
E2F5		NPTX1		CLDN12
ACSL6		SLC11A2		USP14
CBX5		NUCB2		ATG12
UBE2N		PAFAH2		CTDP1
PRPF38B		PDGFB		ATP6V1F
SERINC5		PEX14		HAND1
TCP1		PLAGL2		ITM2B
UTP23		PLCG2		ONECUT2
PITX2		PLOD1		ATP6V1G1
RABL2A		PMAIP1		NUP155
PRMT5		POLR2D		BZW1
RNF145		POU3F2		UBE3C
PARP8		MAPK6		ESPL1
LONRF3		PSMA2		EIF4A3
FAM104A		QDPR		SNX17
GADD45A		RAB13		TSC22D2
DMXL1		RFC2		DNAJC6
CDK19		RPL4		AREL1
XPO4		RPL9		SMG7
DOCK7		RPL30		UBAP2L
SIK1		MRPL12		AMMECR1
RSPO3		RPS3A		HNRNPDL
G6PC3		RRAD		HDAC5
CSF1		RRM1		HUWE1
TTPAL		RRM2		TSPAN3
MEF2D		SHMT2		PREB
MBNL1		SLC20A1		RBM6
NRP2		SNRPC		LHFPL2
SNX16		SNX2		ZNF443
TIMP3		SPTBN1		AKAP8
SP4		STAT2		PCGF3
RGS7BP		STRN		TUBB4A
ENDOD1		STX3		IPO7
TIA1		SURF4		PDLIM5
SCAMP2		SYT1		TGOLN2
MTDH		TAF5		IGF2BP3
MYCBP		TRAPPC10		SLC12A7
MED1		TNFAIP3		PGRMC1
FAR1		TRIO		PNRC1
NOTCH2NL		VAV2		ASCC3
CDK16		VDR		LILRB4
SOST		ZNF28		CNTRL
RGPD2		ZNF200		HNRNPUL1
TSC22D2		MLLT10		ATXN2L
ARPP19		TRRAP		GPN1
RYBP		CDC7		NID2
BMF		DEGS1		COPZ1
CDK12		EIF3C		RNF44
METAP1		GBF1		FNDC3A
TMEM131		TNFSF9		ZNF609
ESR1		TNFRSF10B		TAB2
ACVR1		PEX11B		PLXND1
WDR47		SLC5A6		KDM6B
PHF20		MBD2		GGA3
MRPL20		BAZ1B		PMPCA
WNK3		CLDN12		SEL1L3
GRIK2		USP14		KIAA0930
TRPC1		ATG12		LARP1
CPSF6		CTDP1		AHCYL2
ZCCHC14		TIAF1		MED13L
SHISA6		ATP6V1F		CBX5
ZNF44		HAND1		RBFOX2
EPB41L1		ITM2B		PIGN
GPR110		ONECUT2		CARHSP1
SLC34A1		ATP6V1G1		CD2AP
HDAC9		NUP155		PLD3
USP3		BZW1		FKBP8
ZBTB44		UBE3C		NIPBL
RPS6KB1		ESPL1		INTS7
NMT2		EIF4A3		GORASP2
COL2A1		SNX17		ANKRD17
DUSP11		TSC22D2		CHTOP
RCE1		DNAJC6		TAF5L
TAOK1		AREL1		PALD1
MAPKAP1		SMG7		DISC1
PGR		UBAP2L		NKIRAS2
CCDC117		AMMECR1		C19orf53
HINT1		HNRNPDL		ABT1
UGT8		HDAC5		TMED5
SNRPB2		HUWE1		MRPS2
NFIA		TSPAN3		NAA20
LRRCC1		PREB		RNFT1
VRK2		RBM6		CPA4
MXD1		LHFPL2		THEM6
MAPK6		ZNF443		NCKIPSD
HIF3A		AKAP8		DPH5
OSMR		SF3A1		TAF9B
MAPK8		PCGF3		BCOR
MESDC1		TUBB4A		CDKAL1
NR2F1		IPO7		SEMA4C
MPZ		PDLIM5		USP47
KMT2A		TGOLN2		BSDC1
ABCC2		IGF2BP3		FIGN
SNX25		SLC12A7		ARL8B
PXT1		PGRMC1		LRRC20
MITF		PNRC1		UBA6
ABCB7		ASCC3		SYNJ2BP
SNX3		LILRB4		YOD1
AP4E1		CNTRL		NDUFAF7
CABP7		HNRNPUL1		CDV3
TRPS1		ATXN2L		KIF27
NF1		GPN1		G2E3
HELZ		NID2		IPO9
LHX6		COPZ1		TXLNG
HOXC10		RNF44		TMEM165
PPP6C		FNDC3A		MEPCE
FAM201A		ZNF609		DIABLO
FNTA		TAB2		SAR1A
KTN1		PLXND1		C1GALT1
POP1		KDM6B		SMARCAD1
RRP15		GGA3		C12orf4
MBLAC2		PMPCA		PHTF2
SH2D2A		SEL1L3		MRS2
CDC42EP3		KIAA0930		BIRC6
KRT12		LARP1		MTUS1
GRAMD2		AHCYL2		MIB1
KAT8		MED13L		KIAA1328
PGBD4		CBX5		ARRDC3
BCL6		RBFOX2		IGDCC4
ZNF143		PIGN		ABHD17C
REEP5		CARHSP1		SNX6
MED13L		CD2AP		PRSS22
ZMYND8		PLD3		MARCKSL1
SLC35B1		FKBP8		SPATS2
TRPV3		NIPBL		PLEKHA3
GAS1		INTS7		ATG9A
HIVEP2		GORASP2		EFHD2
PCCB		ANKRD17		ADIPOR2
ARHGAP44		CHTOP		DYNC2H1
PRR20B		TAF5L		LIN28A
PRR20E		PALD1		PTGES2
HNRNPH3		DISC1		EDEM3
SPAG16		NKIRAS2		LIMD2
ELF2		C19orf53		SETD7
SYNE2		ABT1		COLEC12
CNTN6		TMED5		C1orf21
MAP9		MRPS2		ZNF611
NBPF20		NAA20		DNAL1
DAGLA		RNFT1		SESN2
MAP2		CPA4		KREMEN1
ZFPM2		THEM6		ZNF644
BCL2L2		NCKIPSD		PHF6
AKAP7		DPH5		SYVN1
CREB5		TAF9B		USP38
CDYL		BCOR		FUT10
NTRK3		CDKAL1		ZNF587
LRRTM3		SEMA4C		PPP1R15B
CYFIP2		USP47		GADD45GIP1
KCNA4		BSDC1		ZNF799
ACSL3		FIGN		ANGEL2
UBE2QL1		ARL8B		DHX57
IRF1		LRRC20		FMNL3
MDM4		UBA6		MARS2
RFX7		SYNJ2BP		ZFAND4
PHF6		SLC35C1		PAXBP1
C11orf87		YOD1		FNIP1
ATP1A2		NDUFAF7		SLC35A4
ACVR2A		CDV3		LRRC42
CLDN12		KIF27		PDZD8
FRMD4B		G2E3		LRIG3
PPARGC1B		IPO9		NAA30
CCDC71L		TXLNG		MSI2
NOG		TMEM165		RAVER1
ZNF100		MEPCE		SYNPR
ATPAF1		DIABLO		GRPEL2
FAM126A		SAR1A		PM20D2
KCNJ5		C1GALT1		BRI3BP
LRRN1		SMARCAD1		SMCR8
ZNF138		C12orf4		ZNF417
SHISA5		PHTF2		ZNF555
STARD13		MRS2		SIK1
RNF217		BIRC6		ARL6IP6
KCTD21		KIAA1143		DTX3L
SLC32A1		MTUS1		CEP120
C22orf39		MIB1		ANKRD46
RASGRP1		KIAA1328		TMTC3
PPP4C		ARRDC3		IFNLR1
TNFSF9		IGDCC4		TMEM64
KLF5		ABHD17C		AGO4
DYRK1B		SNX6		ANO6
BTBD3		PRSS22		TXLNA
GPR137C		MARCKSL1		KLHDC8B
UCP3		SPATS2		ZNF584
SNN		PLEKHA3		PDE12
CPA4		ATG9A		SLC16A9
YAE1D1		EFHD2		JAZF1
PRKD1		ADIPOR2		TMED4
SYT14		RHBDF2		RNF144B
GNA12		DYNC2H1		ASPM
ZNF385B		LIN28A		PGM2L1
PEX14		ZNF556		ZNF780A
PUM1		PTGES2		MTX3
PDCD10		EDEM3		NHLRC2
CNR1		LIMD2		NHLRC3
UBE2D3		SETD7		BEND4
SMG1		COLEC12		LIN28B
GTPBP10		C1orf21		RBM12B
NPAS3		ZNF611		FNDC9
COL5A2		DNAL1		PEG10
ZNF827		SESN2		SALL3
MCCC1		KREMEN1		WDR46
MDGA2		ZNF644		ATG4C
PLAG1		PHF6		SUOX
BMPR2		SYVN1		CRX
ABCD3		USP38		OPRL1
NR2F2		FUT10		PRIM2
FZD3		ZNF587		RPL35A
TAF3		PPP1R15B		FAM13C
SSUH2		GADD45GIP1		PDE4DIP
SMURF2		ZNF799		ZNF774
ZC3H12C		ANGEL2		SUMO1
GLRA3		DHX57		RWDD1
GPATCH2L		FMNL3		SMPDL3B
KIR3DL2		MARS2		ACER2
TUSC3		ZFAND4		BTBD1
FBXO34		PAXBP1		ZNF260
SERBP1		FNIP1		KIAA2026
NR4A3		SLC35A4		OPA3
ZFP37		LRRC42		CELF1
FBXO28		PDZD8		KCTD21
DDX6		LRIG3		WIPI2
MEGF10		NAA30		ACOT9
ACTN1		MSI2		GGPS1
BBX		RAVER1		DNAJC28
PCSK1		SYNPR		TUBB2A
GPBP1		GRPEL2		FAM222B
SLC14A1		PM20D2		UBXN2B
CFH		BRI3BP		ZNF629
PIGP		SMCR8		UNK
ETNPPL		ZNF417		DNA2
AMD1		ZNF555		MTFR1L
TPD52L3		SIK1		ZNF578
STRN3		ARL6IP6		PAQR5
KLF6		DTX3L		CEP170B
IGF2BP2		CEP120		ORAI2
LRBA		ANKRD46		CNBP
ZNF266		TMTC3		RHD
CXCL11		IFNLR1		REPS1
BEND3		TMEM64		ZCCHC9
LIN37		AGO4		UPP2
CREB1		ANO6		KCTD1
TBC1D26		TXLNA		ATXN7L3B
IRS2		KLHDC8B		RPS24
SENP2		ZNF584		TMX2
CDH8		PDE12		TTC26
MUC22		SLC16A9		ZNF566
CHRM3		JAZF1		JPH4
PHF20L1		TMED4		BUD13
TMEM186		RNF144B		CAND2
SDF2		ASPM		EWSR1
BAG5		PGM2L1		ZNF746
NPIPB5		ZNF780A		SKA3
E2F3		MTX3		NDUFS2
IGDCC4		NHLRC2		ZMYM3
USP12		NHLRC3		RAB40C
SIGLEC14		BEND4		POLL
LPGAT1		LIN28B		ALDH7A1
SCARA5		RBM12B		FBXL20
LNX1		FNDC9		MAP4K4
RAB21		CCNB2		AQP6
OTP		PEG10		COL8A1
MPDZ		SALL3		F2R
SLC44A1		WDR46		FMO4
PAPSS2		ATG4C		ATXN2
MAP1B		SUOX		RIOK3
NEO1		CRX		WASL
UBE2G1		OPRL1		GP5
ARID4B		PRIM2		SFSWAP
RNF44		RPL35A		AKAP17A
FAF2		FAM13C		MPL
CHGA		PDE4DIP		ARIH1
LRRTM1		ZNF774		RANBP2
C6orf70		SUMO1		NEU3
SIRT1		RWDD1		DDX18
CCDC180		SMPDL3B		WWP2
MPP4		ACER2		IKZF3
TMEM164		BTBD1		BAZ2A
MYOZ2		ZNF260		NUDT5
KCNC3		KIAA2026		ACAD8
LRP6		OPA3		UBOX5
PUM2		CELF1		EXPH5
SSBP2		KCTD21		ICOSLG
MICB		WIPI2		PLEKHO1
ERBB4		ACOT9		C1RL
SLC7A11		GGPS1		TTC22
ID4		THYN1		SAMD4B
SLC30A1		DNAJC28		SLC38A7
SPOCK3		TUBB2A		TMEM39A
ARL5A		FAM222B		TBC1D19
HEG1		UBXN2B		NUDT4
MEX3B		ZNF629		RAD18
DLL1		UNK		PDP2
AKAP12		DNA2		PCIF1
UCK1		MTFR1L		NSD1
GPT2		ZNF578		S100PBP
STIM2		PAQR5		AIDA
KRT76		CEP170B		HOXB4
KLF15		ORAI2		CYP2R1
PLCL1		CNBP		NAA35
WDR44		RHD		CEP135
TBC1D14		REPS1		CLPB
WTAP		ZCCHC9		EMILIN2
COL11A1		UPP2		TOMM40L
XPO1		KCTD1		TRAF7
KIR2DL3		ATXN7L3B		NOA1
SEMA3A		RPS24		COX14
NIPBL		INTS12		RAB11FIP4
EVX2		TMX2		TMEM241
G3BP2		TTC26		TRIM5
ARFGEF2		ZNF566		ZC3HAV1L
NBPF16		JPH4		NOM1
CPM		AOC2		ZC3H18
NAP1L1		BUD13		SDR42E1
CNTRL		CAND2		MAP2K7
IFITM10		EWSR1		DIS3L2
RANBP2		ZNF746		METTL6
NRF1		C1orf210		MFSD8
CDY2B		SKA3		FAM43A
CDY2A		NDUFS2		B4GALNT3
APTX		ZMYM3		ZBTB8OS
SPRED2		RAB40C		NAT8L
RARS		POLL		NDUFAF3
GSTA3		ALDH7A1		C2CD4A
SMARCE1		FBXL20		RPS15A
TCERG1		MAP4K4		C19orf47
ADAM11		DHX9		FZD9
ATP2B1		DNAH9		CRYBG3
NRG2		ERN1		ADSL
OGN		AQP6		COX6B1
PPP1CB		COL8A1		FARSA
GOLIM4		F2R		RPS4X
PIGM		FMO4		RPS10
BRCA1		ATXN2		LRRC37A2
SDR42E1		RIOK3		PRR5-ARHGAP8
AQR		WASL		MT-ATP6
HOXC8		AMPD2		MIEF1
NUPL1		GP5		POTEG
GTF2H1		SFSWAP		NUP58
OTX2		AKAP17A		UHRF1
ESRRG		MPL		POTEM
KIAA0226		ARIH1		GTF2I
PHAX		RANBP2		ERO1A
TRANK1		NEU3		SOCS7
BPY2		DDX18		ZNF8
RC3H1		WWP2		ZCCHC3
CCDC65		IKZF3		BMT2
SART3		BAZ2A		LIX1L
ARHGAP29		NUDT5		GPAT4
XIRP1		MRPL15		CASTOR2
TANC2		ACAD8		ZNF738
RAB11FIP2		UBOX5		CSF1
RAI1		EXPH5		LAMC2
SEMA5A		MCF2L2		FBXW11
MGAT4A		ICOSLG		UHMK1
BRIP1		PLEKHO1		FAM81A
RBM27		C1RL		EML4
NREP		TTC22		CLCN3
KPNA5		SAMD4B		EYA4
RIPK2		SLC38A7		USP48
2024-09-02		TMEM39A		HMGB1
KDM6B		TBC1D19		SNAI2
NUDT12		NUDT4		SLC22A5
NPNT		RAD18		RPIA
EFCAB2		PDP2		NIN
EIF4A2		PCIF1		CYB5R4
GATM		NSD1		KLHL12
LRRC8D		S100PBP		HSP90B1
FBXO30		AIDA		CEBPG
RBM46		HOXB4		RBM8A
SLITRK3		CYP2R1		JARID2
RNF212		NAA35		BAX
RFC2		CEP135		LARP4
FGF10		ILKAP		LDLR
PHLPP1		CLPB		AGO3
HBS1L		EMILIN2		CCNA2
NARG2		TOMM40L		IGFBP5
ATXN1L		TRAF7		MCM10
LDOC1L		NOA1		TNRC6A
SCUBE2		COX14		RAB1B
DLGAP1		RAB11FIP4		FBXO28
USP28		TMEM241		ITGA5
SMC1A		TRIM5		RUNX3
ZNF280B		ZC3HAV1L		FOXP1
TET2		NOM1		SLC7A11
TFPI2		ZC3H18		ABCB7
ESRRA		SDR42E1		ACACB
IL7		MAP2K7		ACVR1
SYTL2		DIS3L2		CRISP1
MTMR2		METTL6		AGTR2
SUV420H1		MFSD8		ALCAM
PPAPDC1B		FAM43A		ALDH3B2
JARID2		B4GALNT3		ALPI
ROBO1		ZBTB8OS		APBA2
ELAVL4		NAT8L		APBB1
C1orf27		NDUFAF3		APBB2
PPP2R5A		C2CD4A		APLP2
GXYLT1		RPS13		STS
CASK		RPS15A		FXYD2
RFK		C19orf47		ATP7A
C17orf105		FZD9		BIK
SLC6A1		HOXA6		BPGM
LOX		CRYBG3		CCNC
RHBDD1		ADSL		CCT6A
CYP2C19		COX6B1		CIDEA
PKD2L1		RAB19		KLF6
WDR64		FAM171A2		CPA3
PTPRD		FARSA		DCK
ENPP6		RPS4X		GADD45A
PLCH1		RPS10		DLG2
FAM153B		LRRC37A2		DLX6
MARS		MT-ND1		DPT
TPM3		MT-ND2		DSG1
KIAA1324		PRR5-ARHGAP8		EPB41
PVRL3		MT-ND5		FCAR
MTMR11		MT-CO1		FLOT2
EEA1		MT-ATP6		GAS1
RASAL2		KRTAP19-1		GDF9
GRHL2		MEIS3P1		GDNF
BASP1		MIEF1		GFRA1
DHX30		CXCL8		HCCS
DMKN		POTEG		HLA-A
SCAP		NUP58		HLA-G
MYO18B		UHRF1		HMGB3
IQSEC2		POTEM		HMOX1
EP300		GTF2I		IL13RA2
HOMER1		CNOT9		INHBA
NCK1		ERO1A		ITGB8
TSC2		SOCS7		KCNJ6
DAZ4		TRMO		KCNJ16
CTTNBP2NL		ZNF8		KCNQ2
CD6		UTP4		KPNA4
ZBTB34		ZCCHC3		LHCGR
MEF2A		OTULIN		LIPC
MAGED4B		BMT2		LNPEP
NIPSNAP3B		LIX1L		LOXL1
TFCP2L1		GPAT4		LPL
CDHR1		NDUFA4P1		LRP4
ATG5		DENND11		MATN3
HAUS4		CASTOR2		MECP2
ITPR2		H2BC18		MLH1
MMAA		PRORP		MAP3K9
ZNF844		TARS1		NR3C2
RTCA		YAE1		MYF5
MTMR9		H2BC21		NDN
TP53INP1		H1-0		NONO
MUM1L1		OTULINL		CNOT4
INVS		HASPIN		GPR143
NRCAM		H2BC12		OVOL1
AGBL5		H2BC5		FURIN
ZNF281		H1-3		PIK3CA
LYPD6		H4C4		PKP1
CDH13		ARRDC1-AS1		PNLIPRP2
CDKN2B		ZNF738		PPP1R3A
KLHDC8B		CSF1		PPP2R3A
HIC2		LAMC2		PRKAA1
RBMX		FBXW11		PRKAB1
SKAP2		UHMK1		PRNP
PDE4B		FAM81A		PROX1
KIAA2022		EML4		PSG2
FAM193B		CLCN3		PSG9
ROCK2		EYA4		PTGER2
CEP76		USP48		RAB3B
RIMS3		HMGB1		RFX3
CCDC6		SNAI2		RHAG
TOMM70A		SLC22A5		ROCK1
ZDHHC17		RPIA		RORC
CLVS2		TMEM14A		SAG
PCYOX1L		NIN		CCL11
CXorf23		CYB5R4		CCL17
GCNT4		KLHL12		CXCL5
CTDSPL2		HSP90B1		SLC22A3
TTC31		CEBPG		SMARCA1
SKIV2L2		RBM8A		SNRPD1
RSPRY1		JARID2		SORD
HK3		BAX		SOS2
UBE2K		LARP4		SOX11
API5		LDLR		SSR3
TP53AIP1		AGO3		TACC1
TXNL1		CCNA2		UBE2D3
ZNF689		IGFBP5		UGT8
UBE2D2		MCM10		FZD5
ANGEL1		TNRC6A		CUL5
UBALD1		RAB1B		FXR1
SIM1		FBXO28		NME5
SOX6		ITGA5		STX16
USP7		RUNX3		RPS6KA4
TMED5		FOXP1		GPRC5A
REPS1		SLC7A11		NTN1
TTLL6		ABCB7		ADAMTS4
KPNA4		ACACB		SH3PXD2A
SNX9		ACVR1		SECISBP2L
CPLX2		CRISP1		PHACTR2
AHDC1		AGTR2		MLEC
ZNF10		ALCAM		FRY
YLPM1		ALDH3B2		ATP6AP2
MYLK		ALPI		STX6
SLC39A10		APBA2		TRDN
ZNF292		APBB1		NDRG1
ATXN2L		APBB2		SYNCRIP
RP2		APLP2		MRPL28
RASSF8		STS		DMRT2
IPMK		FXYD2		SRSF10
PKNOX1		ATP7A		UTS2
TNFSF11		BIK		BTNL3
NAMPT		BPGM		KIF2C
N4BP2		CCNC		DNAJB4
PHC3		CCT6A		ADAMTS6
ALDH1A3		CIDEA		AKAP11
DDX39A		KLF6		CD300A
PABPN1		CPA3		BTBD3
GGA1		DCK		KLRK1
FAM219A		GADD45A		MAST1
STON1-GTF2A1L		DLG2		USP33
ATG7		DLX6		CLUAP1
ANKRD34A		DPT		CDK19
SSFA2		DSG1		MRPS27
TFG		EPB41		ATP10B
MAU2		FCAR		DTX4
ZNF555		FLOT2		SYNE2
ZNF736		GAS1		SYNE1
C1orf63		GDF9		ZDHHC17
PAN3		GDNF		SIRT4
PCDH17		GFRA1		NCS1
NBEA		HCCS		AP4E1
CSF1R		HLA-A		LEPROTL1
CYP26B1		HLA-G		HEY2
UGP2		HMGB3		ZFYVE26
HMGB1		HMOX1		SNAPIN
SYT11		IL13RA2		PDSS1
PGPEP1		INHBA		PRKD3
MDK		ITGB8		OSBP2
PRNP		KCNJ6		TTLL1
PITPNM2		KCNJ16		SUMF2
ANKRD49		KCNQ2		TPGS2
PRKAG1		KLRC1		HAVCR1
PCDH15		KPNA4		CDH20
STYX		LHCGR		YPEL1
ZEB1		LIPC		GMPPB
ATF2		LNPEP		BAZ2B
CRIM1		LOXL1		NOX4
EGFR		LPL		IL21R
NDST3		LRP4		ITSN2
ACTR1B		MATN3		CKLF
ANTXR1		MECP2		ETV7
EYA2		MEP1B		RAB14
SLC25A43		MLH1		TUBA8
NOL4		MAP3K9		BCL11A
ATF7IP		NR3C2		SLC38A2
CACUL1		MYF5		RHOF
SPAG9		NDN		OTUD4
CNTN3		NONO		AHI1
TTBK2		CNOT4		ZCCHC2
CNPY4		GPR143		MTMR10
FERMT2		OVOL1		AGGF1
LRRC19		FURIN		CEP55
NSUN3		PDZK1		HEMGN
HMHA1		PIK3CA		DNAH3
CDK14		PKP1		HIF1AN
POU2F1		PNLIPRP2		BTBD7
PGM2L1		POU4F3		RCC2
FEZF1		PPP1R3A		PCDHA4
NETO1		PPP2R3A		CCL28
BCL2		PRKAA1		MUC13
SLC2A13		PRKAB1		CA10
WSB1		PRNP		PNPLA2
HCN1		PROX1		RTN4
ZNF317		PSG2		RNF150
CDH2		PSG9		NLGN4X
HOXD10		PTGER2		HRH4
CTBP1		RAB3B		AVPI1
TNFSF4		RFX3		CLSPN
CHTF8		RHAG		RAPH1
ASXL3		ROCK1		KCTD14
LMBRD2		RORC		STEAP4
PRKG1		SAG		NPEPL1
REPS2		CCL11		TBL1XR1
KLHL5		CCL17		ASB13
METTL20		CCL19		GSTCD
UBC		CXCL5		TUBAL3
CHST1		SLC22A3		NOL10
NTM		SMARCA1		CCDC92
SPAST		SNRPD1		ADAM33
C7orf65		SORD		ST6GALNAC5
ZNF286B		SOS2		TMEM47
MYO5A		SOX11		CALN1
INO80C		SSR3		SLC25A18
KIRREL2		TACC1		ROPN1L
FOXP1		UBE2D3		RAB34
GNPNAT1		UGT8		FSCB
GTF2I		FZD5		TKTL2
ETS1		CUL5		PLXDC2
AXIN2		FXR1		SERAC1
ABT1		NME5		ZIC5
PKP4		OR1A1		STON2
RFC1		STX16		CHRFAM7A
PDE10A		MYOM1		PHLDB2
TCF7L1		RPS6KA4		MCFD2
PLEKHG4B		GPRC5A		STARD13
RSPO2		NTN1		SESTD1
DPH3		ADAMTS4		NXPE3
NYNRIN		SH3PXD2A		RFT1
SLC25A27		SECISBP2L		CAPN13
RAP1B		PHACTR2		TPTE2
CELF2		MLEC		OSBPL11
GOLGA8G		FRY		CTHRC1
ABCG4		ATP6AP2		FOXN4
DNM3		STX6		DCUN1D3
TMEM260		TRDN		PROKR2
C15orf54		NDRG1		CPNE4
KIF3B		SYNCRIP		ZPLD1
CDV3		MRPL28		ENPP6
ITGA9		DMRT2		VPS37A
FAM189A1		SRSF10		PIH1D3
MCM2		UTS2		ASB6
ZZZ3		BTNL3		SLC32A1
CALM1		KIF2C		SESN3
TDRP		DNAJB4		TOM1L2
NFATC2		ADAMTS6		ABCA13
NPRL2		AKAP11		ZDHHC15
CARS		CD300A		RASSF6
SNX17		BTBD3		DCP2
USP21		KLRK1		LCA5
FOXG1		MAST1		SLC39A11
MYLK3		USP33		RAB12
DIRAS1		CLUAP1		KHDRBS2
CSF2RA		CDK19		YPEL4
EPHA7		MRPS27		PATL1
WASF3		ATP10B		KDM1B
ATAD2B		DTX4		MKX
STT3B		SYNE2		C12orf40
C6orf106		SYNE1		EOGT
ELOVL4		ZDHHC17		IGSF10
PARK2		SIRT4		SUMF1
ANKRD13C		NCS1		TMPRSS11A
FMNL2		AP4E1		SLC6A19
CLVS1		LEPROTL1		IGFBPL1
MB21D1		HEY2		SLCO4C1
FICD		ZFYVE26		LYSMD1
SEL1L		SNAPIN		ANKUB1
TBC1D1		PDSS1		GLI3
ACCSL		PRKD3		CYBB
TENM1		OSBP2		NEURL4
CSNK2B		TTLL1		TUBG1
SNRK		SUMF2		RBM23
FUZ		TPGS2		PIK3R3
MEF2C		HAVCR1		TCF7L2
CRCP		FETUB		IGSF1
KCNQ5		CDH20		PPARD
GTF2A1		YPEL1		BMP3
DOCK4		GMPPB		HLA-C
CLASP1		BAZ2B		COX7A2
PIGA		NOX4		YWHAB
KPNA3		IL21R		WNT2B
ZMYM2		ITSN2		SLC2A1
RNF2		CKLF		RALY
RAPH1		ETV7		PPP6R1
PLEKHA3		RAB14		APLN
ARL5B		TUBA8		MYO3A
LIMCH1		BCL11A		RBM38
GRM7		SLC38A2		ZDHHC6
C17orf78		RHOF		PLA2G12A
MKLN1		OTUD4		KIAA2013
AUTS2		AHI1		AP5B1
MYLIP		ZCCHC2		IL23R
SPIN3		MTMR10		VGLL2
ZFP3		AGGF1		ARMT1
HDX		CEP55		TXNIP
MFSD4		HEMGN		ADGRL2
DNMT1		DNAH3		TOMM70
GPR116		HIF1AN		PCNX1
NHS		BTBD7		TMEM266
THOC1		RCC2		TEX13A
C9orf40		PCDHA4		GPHB5
CCNF		CCL28		MACROH2A1
PCDH1		MUC13		TRMT9B
MEGF11		CA10		TENT2
NUDT16		PNPLA2		DIPK2A
CCDC93		RTN4		OBI1
BMP5		RNF150		KIAA1456
CEACAM8		NLGN4X		SLC7A6
CPOX		CPNE5		PLAG1
AFF4		HRH4		LAMC1
AKIRIN2		AVPI1		VAMP3
TMPRSS11D		CLSPN		E2F5
FAM49A		RAPH1		UST
OPCML		JMJD4		SERP1
ABCB8		KCTD14		CAP1
BLZF1		STEAP4		CHST11
AIPL1		NPEPL1		ARCN1
DRC1		TBL1XR1		SLC17A5
KY		VPS37B		PTTG1IP
FBP1		ASB13		SOX4
PLEKHS1		GSTCD		FAS
CEP95		TUBAL3		CDC25A
ZNF148		NOL10		MITF
BRD8		CCDC92		IRS2
FAM47B		ADAM33		SYNGR2
ZNF770		ST6GALNAC5		AK2
KLC4		TMEM47		TEAD1
SLC16A12		CALN1		CTNND1
PSMD2		SLC25A18		TNFRSF21
PRX		ROPN1L		BAZ1A
LSM12		RAB34		CRKL
SORT1		FSCB		MBNL2
FLVCR1		TKTL2		KLF13
SLFN5		IQCG		CTSC
MEIOB		MT4		JAG1
PLP2		SPZ1		TGFBR1
AUP1		PLXDC2		BMP2K
GOLGA6L1		SERAC1		CLINT1
KIAA2018		ZIC5		OSMR
AFF1		STON2		EGLN3
PCNP		CHRFAM7A		TRIB1
PAPD5		LACRT		CCNJ
HMCN1		PHLDB2		VAV3
ZNF440		MCFD2		ABCF1
VPS25		STARD13		ACADM
SPEF2		SESTD1		ADA
MNAT1		NXPE3		ADCY9
TMEM161B		RFT1		BIRC3
SATB2		CAPN13		RND3
PTPRB		TPTE2		ARRB1
ARHGAP12		OSBPL11		ZFHX3
DDX52		CTHRC1		BCL9
TGFB2		TGM7		CFB
RPS6KA1		FOXN4		CALCB
CDC34		DCUN1D3		CCNF
NAA30		IZUMO2		CDK7
NME6		PROKR2		CDKN2B
ANXA2		CPNE4		CEBPD
PDLIM7		ZPLD1		CHD1
GOLGA7		ENPP6		CHD4
NLRP2		VPS37A		CHML
ADAP2		PIH1D3		CHRNB1
ATP11A		ASB6		CHUK
ELAVL2		SLC32A1		SLC31A1
SZRD1		SESN3		COX10
AMER1		TOM1L2		CPOX
DDX17		C17orf77		CYP19A1
HIPK1		GTSF1L		DDX10
ZNF493		ABCA13		CYB5R3
WDR19		ZDHHC15		DPAGT1
ZNF181		RASSF6		HBEGF
PRKCA		DCP2		ECM2
TMEM211		LCA5		DUSP9
RUNX1T1		RHOV		NR2F6
EMILIN2		SLC39A11		FKBP3
PGBD1		RAB12		GABRE
PSMA3		KHDRBS2		GALNT2
EIF4ENIF1		YPEL4		GCNT2
NOTO		PATL1		GNA12
ZNF81		KDM1B		GPR37
EML6		MKX		MKNK2
TEK		C12orf40		CXCL2
USP33		EOGT		HIVEP1
LEPROTL1		IGSF10		HK2
TNRC6C		SUMF1		HMMR
MTMR12		TMPRSS11A		IFI16
ID2		SLC6A19		IFNAR1
SLAIN2		IGFBPL1		IL10
PDS5A		SLCO4C1		IL13
ENDOU		LYSMD1		TNFRSF9
RALGPS1		ANKUB1		IMPDH1
USP43		SPINT4		KCNJ15
IRS1		LCN9		LIFR
RGPD1		GLI3		FADS3
ABCE1		CYBB		LMO7
CALML4		NEURL4		LTBR
TMEM33		TUBG1		SMAD7
BRPF3		RBM23		MAGEB2
BICD1		PIK3R3		CD46
PPM1A		TCF7L2		ABCC1
SON		POC1A		NEK3
ANGPT1		IGSF1		NFIL3
KRT72		PPARD		NPR3
FAM150A		BMP3		ROR1
ZC3H7A		HLA-C		NUP98
NAPG		COX7A2		OLR1
SULF1		YWHAB		OXA1L
PTPRG		WNT2B		PBX3
PRKD3		S1PR2		CDK17
SAYSD1		SLC2A1		PDHB
ERC2		B4GALT7		PHKA1
NDUFA9		RALY		PIGC
TRPC7		PPP6R1		PIK3C3
FAM63B		APLN		PLAGL1
RFWD2		MYO3A		PLOD2
PTPRT		RBM38		POU2F1
FNDC3B		ZDHHC6		PPAT
COMMD2		PLA2G12A		PPP4C
WDR75		KIAA2013		PRKAA2
ZC3H6		AP5B1		PSMD11
GTPBP1		IL23R		RABGGTB
BRD2		VGLL2		REL
SMPX		PLPP4		RGS16
CNPPD1		ERICH5		RPS6KB1
CTAGE1		SARAF		RPS6KB2
FSHB		ARMT1		S100A8
MCMBP		TXNIP		CCL2
ZNF12		ADGRL2		CCL5
ZNF184		TOMM70		SLC2A3
DLGAP2		PCNX1		SMARCC1
LDLR		TMEM266		SNRPA1
LEPREL2		TEX13A		SOAT1
PDE12		GPHB5		CAPN15
ATXN1		HOTAIR		SUV39H1
FAM104B		FYB2		TARBP2
RNASE7		MARCHF2		TEAD4
HDGF		MACROH2A1		TFPI
PITPNB		TRMT9B		KLF10
CCDC176		TENT2		TNS1
L3MBTL2		DIPK2A		TRAF1
GCC2		PGAP4		XK
RBM39		H2AZ1		ZFX
SOCS5		KHDC4		ZNF74
DNAH3		INKA2		ZKSCAN8
LBR		OBI1		ZNF202
C3orf38		RTL3		PXDN
PCDH19		KIAA1456		SCG2
GPR26		CCDC197		FZD3
ATG10		SLC7A6		PICALM
NME1		PLAG1		SPARCL1
TMEM57		LAMC1		DYRK2
GNAI1		VAMP3		TPST2
ZNF365		E2F5		CDC42BPA
FAM135A		UST		NIPSNAP1
DPF1		SERP1		AGPS
TMEM158		CAP1		THOC5
GTSF1		CHST11		STC2
MATR3		ARCN1		ASMTL
CEP78		SLC17A5		RTCA
RAB10		PTTG1IP		AKR1C3
UBE2W		SOX4		EIF3J
SLC39A3		FAS		CDC23
ABCA2		CDC25A		B4GALT3
CAMK2A		MITF		PABPC4
GLP2R		IRS2		RIPK2
MAML1		SYNGR2		SNAP23
PRDM16		AK2		ALKBH1
HVCN1		TEAD1		IER3
ZNF649		CTNND1		USP10
MON2		TNFRSF21		SLC16A3
SEC63		BAZ1A		RASSF9
C5orf15		CRKL		IL32
GABRB3		MBNL2		STK17B
SNTB2		KLF13		NREP
FBXL3		CTSC		PPT2
PPP1R9A		JAG1		RASAL2
PHACTR3		TGFBR1		CHST3
COL22A1		BMP2K		EIF4E2
KLHL29		CLINT1		TTLL4
DACT1		OSMR		IQCB1
PHF21A		EGLN3		TRAM2
MMS19		TRIB1		DOCK4
ANXA5		CCNJ		SERTAD2
EPSTI1		VAV3		URB2
BPY2B		A2M		RB1CC1
G3BP1		ABCF1		ZBTB24
2024-09-07		ACADM		MED24
RBM3		ADA		ZBTB39
FAM9B		ADCY9		TBC1D4
UTP18		BIRC3		ZBED4
FCHO2		RND3		RBM19
POU4F1		ARRB1		USP3
DCUN1D1		ZFHX3		MED6
PCDHA6		BCL9		ABCC5
PHF17		CFB		LPCAT3
NCOA1		C3		SLC25A13
RFX4		CA9		NME6
DYRK1A		CALCB		TIMM17B
GPM6A		CCNF		SPRY1
NKX2-2		CDK7		ZMPSTE24
SGPP1		CDKN2B		SIGMAR1
CHD3		CEBPD		RGS19
CIT		CHD1		ZNF267
GOLGA6L2		CHD4		WARS2
CDON		CHML		SEC24B
PSAP		CHRNB1		TMEM147
EPB41L5		CHUK		CRTAP
CCNL2		SLC31A1		SEMA3C
RNF13		COX10		SLC19A2
UNC13C		CPOX		IGF2BP2
CALCR		CYP19A1		TRAF3IP2
PCMT1		DDX10		PLK2
CAMSAP2		CYB5R3		PPARGC1A
PEX5L		DPAGT1		DBF4
KIAA0408		HBEGF		CLP1
ARHGAP17		ECM2		RBPMS
AHNAK		DUSP9		SLC35D2
CCNA2		E2F4		RAPGEF4
CCP110		NR2F6		DIDO1
SERTAD4		FKBP3		ADAMTS5
SPTLC2		GABRE		PRDM4
PAPPA2		GALNT2		BTN2A1
PACSIN1		GCNT2		GLMN
BBC3		GNA12		FZD10
TMEM9B		GPR37		DUSP10
NPTX1		MKNK2		RNF13
HELLS		CXCL2		MTF2
RAN		HIVEP1		RHOBTB3
SPIC		HK2		DOLK
TCP10L		HMMR		MLXIP
ADAR		IFI16		MAPRE1
CHODL		IFNAR1		PDCD11
RBPMS		IFNGR1		RRP1B
PLCB1		IL10		FRMD4B
LYST		IL13		PSME4
BCCIP		TNFRSF9		PRRC2C
IL15		IMPDH1		CLUH
DDAH1		KCNJ15		TBC1D30
PRPF4B		LIFR		SRGAP2
COLEC12		FADS3		ZNF281
LUZP2		LMO7		SMUG1
TMEM79		LTBR		ZNF473
PYGL		SMAD7		MMACHC
SHPRH		MAGEB2		RPAP1
CCDC141		CD46		LRIG1
FBRS		ABCC1		GAPVD1
DMP1		NEK3		TES
ADAMTS15		NFIL3		SACS
INSL4		NFKB2		NARF
ADAM10		NNMT		CNNM4
EPAS1		NPR3		TIMM13
FRK		ROR1		HSPB7
SPDYE3		NUP98		SNX5
ASGR2		OLR1		RAB30
METAP1D		OXA1L		MCAT
OGT		P2RX5		SNX24
PTPN22		PBX3		ANKRD11
DCAF7		CDK17		SCHIP1
SLC35A3		PDHB		NRBF2
C10orf118		PHKA1		ASAP1
NDFIP1		PIGC		POLR1D
BPY2C		PIK3C3		MRTO4
CCDC67		PLAGL1		KLF3
CAPZA2		PLOD2		BFAR
RFX3		POU2F1		ERGIC2
TOB2		PPAT		GMPR2
TRPC3		PPP4C		ZDHHC3
CCDC178		PRKAA2		IP6K2
ST3GAL4		PSMD11		NELFCD
ATXN7		RABGGTB		VPS54
CDC42BPA		REL		WBP11
TBL1XR1		RGS16		YIPF1
C17orf64		RPS6KB1		KCTD5
BAG2		RPS6KB2		MIOS
PLCL2		S100A8		CHPF2
GAREM		CCL2		WDR74
PXMP4		CCL5		SLC35F2
NEDD1		SLC2A3		RNF111
FAM43B		SMARCC1		GATAD2A
F8A3		SNRPA1		GDAP2
FBLN5		SOAT1		PALMD
SLC5A3		CAPN15		TMEM45A
ZNF654		SUPV3L1		MTPAP
SENP7		SUV39H1		TMEM38B
AGFG1		TARBP2		STEAP3
TCEA1		TEAD4		WDR33
ASAP2		TFPI		PLCXD1
UBR1		KLF10		LGR4
SIK3		TNS1		CHRNA9
ATP8B4		TRAF1		CHD7
GAP43		XK		POLR3E
FOSL2		ZFX		COA1
SEMA3D		ZNF74		FGD6
ARID1A		ZKSCAN8		BIN3
TM4SF19		ZNF202		ACKR3
CAP1		PXDN		AKR1B10
FN3K		SCG2		AVEN
KLHL13		FZD3		SALL4
ANO5		PICALM		HEG1
ETV3		SPARCL1		USP36
FAM117A		DYRK2		DENND1A
STARD3NL		TPST2		PCTP
RNF14		CDC42BPA		SENP2
PCDH11Y		NIPSNAP1		AASDHPPT
METTL17		AGPS		ZFAND3
SERF1A		THOC5		XPO4
DAAM1		STC2		PARP12
SDAD1		ASMTL		FNDC3B
WDFY4		RTCA		VPS33A
TMEM214		AKR1C3		ZBTB10
ACAT1		EIF3J		LRFN4
ATP6V1A		CDC23		ALG8
C4orf21		B4GALT3		TAF1D
ORAOV1		PABPC4		GNPTAB
TMEM136		RIPK2		ATP13A3
2024-09-01		SNAP23		ARSJ
ARCN1		ALKBH1		COLGALT1
RREB1		IER3		MOB3B
SNX10		USP10		ARHGAP28
TIFA		SLC16A3		ESRP2
NRDE2		RASSF9		C10orf88
PKP2		IL32		NAA15
C2CD5		STK17B		PROSER1
FTO		NREP		COQ10B
ZFX		PPT2		GRPEL1
PPAP2B		RASAL2		FLAD1
GATA2		CHST3		PUS1
ELMO2		EIF4E2		SLC25A32
HK2		TTLL4		NUAK2
HMGCR		IQCB1		TMEM164
LRIG1		TTI1		WDR73
SLC38A2		TRAM2		MFSD5
ZNF384		DOCK4		NAV2
MYO9A		SERTAD2		C5orf30
GIT2		URB2		MYLK3
PGAP1		RB1CC1		IMP4
METTL7A		ZBTB24		MED8
SP2		MED24		SOCS4
DGKD		ZBTB39		CANT1
SET		TBC1D4		ZNF573
CCDC144A		ZBED4		SLC2A14
DCTN1		RBM19		TET3
RGS5		USP3		SGMS1
XRRA1		MED6		MAGEA2B
RBM47		ABCC5		MAST4
CCNC		LPCAT3		VGLL3
THAP2		SLC25A13		TMEM41B
PHACTR1		NME6		IGF1
MYO6		TIMM17B		CBL
TEX30		SPRY1		CNIH1
C15orf41		ZMPSTE24		POM121C
MIR7-3HG		SIGMAR1		PUDP
GATA6		RGS19		ADGRG1
EXOC5		ZNF267		MAGEA2
SH3D19		WARS2		PLPP3
TMEM229B		SEC24B		THAP12
SCN2A		TMEM147		PALM2AKAP2
ATF6B		CRTAP		IQCJ-SCHIP1
C2orf48		SEMA3C		TLCD3A
EPS8		MYBBP1A		MEAK7
ATP8A1		SLC19A2		AKAP2
VGLL3		IGF2BP2		COL3A1
ATXN3		TRAF3IP2		TPD52L2
WASL		PLK2		NR4A1
CNOT6L		PPARGC1A		ISL1
RCOR1		DBF4		LBR
CILP		CLP1		KMT2A
RNF38		RBPMS		PDGFA
MUC12		SLC35D2		RAD9A
SLBP		RAPGEF4		RFX5
XK		DIDO1		RPL31
ACRV1		ADAMTS5		TLE4
UPP2		PRDM4		GPR137B
PDK1		BTN2A1		BUB3
BACE1		GLMN		HOMER1
PLEKHH1		FZD10		TOMM20
PCGF3		DUSP10		SPATA2
FLT1		RNF13		RBM12
CIR1		MTF2		CALCOCO2
AKIRIN1		RHOBTB3		DLC1
IL18BP		DOLK		TBC1D9B
TNFRSF1B		MLXIP		ERC1
GLT1D1		MAPRE1		LARP4B
STMN2		PDCD11		USP24
SSX7		RRP1B		FBXO3
LRRC1		FRMD4B		RPUSD2
FAM103A1		PSME4		GOLT1B
RAB34		PRRC2C		SLC30A6
DCP2		CLUH		UTP6
RNASEL		TBC1D30		PCNP
KDM3A		SRGAP2		RALGAPB
MAPRE2		ZNF281		FAM135A
LGI2		SMUG1		CACNG8
SIPA1L2		ZNF473		TMEM135
TAF1B		MMACHC		GPR63
LY9		RPAP1		STK40
SHQ1		LRIG1		KATNAL1
CACNB3		GAPVD1		CBR4
GAD1		TES		LIN52
FOXJ3		SACS		ARRDC4
NPAS2		NARF		ZNF526
GNG13		CNNM4		ZNF354B
AHR		TIMM13		SREK1
HNRNPC		HSPB7		SPRYD4
C8orf31		SNX5		ZNF763
KRT8		RAB30		SREK1IP1
PPP2R3C		UTP20		PRR13
GRM5		MCAT		CIZ1
IL1A		SNX24		NCOA1
NPR3		ANKRD11		MRPL51
GHITM		SCHIP1		SENP5
SNRNP48		NRBF2		NEMP1
PTEN		ASAP1		ZNF280B
NUCB2		POLR1D		CARNMT1
PCDH11X		MRTO4		CAPRIN2
ASB5		KLF3		MYH9
RAB14		BFAR		ELF4
MAGED1		ERGIC2		SOCS3
TBR1		GMPR2		CALM1
ZNF503		ZDHHC3		DYNC1LI2
TMEM44		IP6K2		GPS1
LHX1		NELFCD		GTF2E1
SSR2		VPS54		HDAC2
GRIA2		WBP11		HNRNPA2B1
DYNC1LI2		YIPF1		ROR2
MECP2		KCTD5		CCL7
ENPP5		MIOS		SLC5A5
APCDD1		CHPF2		TG
FSTL5		WDR74		NKX2-1
ADCY1		SLC35F2		FZD4
ZNF780A		RNF111		SLC25A12
TSPAN31		GATAD2A		RABEP1
TDRD1		GDAP2		SLC33A1
VPS13B		PALMD		CNOT8
HAT1		TMEM45A		FARP1
RASSF6		MTPAP		COPS8
HTR2C		TMEM38B		YWHAQ
PBRM1		STEAP3		COPS6
SLC35F1		WDR33		ARMC8
TRPM3		PLCXD1		ATL1
SLC30A4		LGR4		YARS2
ATAD2		CHRNA9		SPTBN5
IKZF5		CHD7		USP45
ZNF677		POLR3E		CNEP1R1
ZNF711		COA1		GALC
DSEL		FGD6		EDA
LHCGR		BIN3		POSTN
SRSF1		PPAN		ATR
GJC1		SEMA3G		MSL3
PLEKHG7		ACKR3		USP2
TERT		AKR1B10		ASTE1
CHP1		AVEN		SART3
NPPC		SALL4		ACTR10
SQSTM1		HEG1		B4GAT1
TOX		USP36		MTSS2
HECTD2		DENND1A		HSPD1
GYG2		PCTP		ADAR
APC		SENP2		C12orf49
MNT		AASDHPPT		PDCD4
EYA3		ZFAND3		CHSY1
CCDC74A		XPO4		G3BP1
CS		PARP12		LRRC58
NCKAP1		FNDC3B		HIPK3
RHOT1		VPS33A		TTC8
TCOF1		ZBTB10		MICA
TSPAN2		LRFN4		MKRN1
AGAP7		ALG8		CENPJ
WDR76		TAF1D		PRIM1
C7orf55-LUC7L2		GNPTAB		ATP11A
FAM120A		ATP13A3		ATP1A2
COL24A1		ARSJ		FBXW7
CLOCK		COLGALT1		WNK1
PRDM1		MOB3B		STX12
CCNT2		ARHGAP28		SERPINA3
KCTD2		ESRP2		ATP1A1
CCDC91		C10orf88		CES1
PTBP3		NAA15		CHEK1
KIAA1324L		PROSER1		FOXN3
SLC6A20		COQ10B		CLIC1
PURB		GRPEL1		CPT1A
PARVA		FLAD1		ATF6B
KIF18A		PUS1		CYLD
DEFB132		SLC25A32		DBT
ITGA3		ACTL8		DMXL1
OPA1		NUAK2		DPH1
ZMAT3		INHBE		DPYSL3
STEAP2		TMEM164		EEF1A1
INPP5B		WDR73		EIF4E
2024-09-14		MFSD5		FGB
UGDH		NAV2		FUS
FYN		C5orf30		GALT
LPP		MYLK3		GOLGB1
AP3D1		IMP4		GTF2H3
MAP4K1		MED8		HMGN1
POU3F2		SOCS4		HNF4A
METAP2		CANT1		HNRNPA1
YTHDF2		ZNF573		HPN
CERS6		SLC2A14		HSPA4
CSRNP2		TET3		IL1R1
NRAS		SGMS1		IL18
PSMD7		MAGEA2B		KLC1
SORBS2		MAST4		LDHB
BCHE		VGLL3		LRPAP1
CDH19		TMEM41B		MYO6
SMNDC1		IGF1		NCL
RBBP4		CBL		PCYT1A
HECTD1		CNIH1		PEX13
FGD6		POM121C		PLCB3
SIGLEC8		PUDP		PPIA
BRPF1		ADGRG1		PRKAR2A
TRAK2		TWNK		MAPK1
C15orf39		ADGRE2		PRKX
HRSP12		MAGEA2		QSOX1
IGFBP3		PLPP3		PTPN14
PRR20D		THAP12		PURB
IGSF6		GNG5P2		MAP4K2
ANKRD52		PALM2AKAP2		RAD23B
TTBK1		DIPK1A		RAD51
SLC20A1		TMEM131L		RAN
DIAPH2		SINHCAF		RANGAP1
TMEM52B		OGA		RBM4
RDX		IQCJ-SCHIP1		RFX1
TBKBP1		TLCD3A		RXRB
EOGT		CRYBG1		SCD
ZNF211		DENND2B		SNX1
SLCO1A2		UTP25		SOD1
PFKFB3		TENT5C		NEK4
THRA		TCIM		TAF4B
BRMS1L		MEAK7		TERT
ZNF91		PGAP6		TFDP2
ITFG2		RETREG3		TIAL1
TMX2		H1-2		TMF1
ZNF107		H2AC6		TMSB4X
PLEKHH2		H2BC8		TSPYL1
TFEC		H2BC13		UMPS
ELMOD1		H2BC7		EIF4H
HAX1		H2BC6		ZNF175
TMEM178B		H2BC9		ZNF208
RASA1		H2BC10		ALMS1
FLI1		H2BC4		ALX1
ARID4A		H2BC17		CLPP
MRPL45		H3C4		CDK10
POU2F2		H4C8		RUVBL1
DR1		H4C14		USO1
ZFR		H2AC11		ABCC3
SETD2		H2BC11		GMPS
USP30		AKAP2		RPL14
PLAGL2		HIST2H2BC		SYNGR1
EGFLAM		SNORA25		CPNE6
EFNA3		MIR671		RAB28
MFAP5		COL3A1		LIPG
KIAA0247		TPD52L2		GSTO1
SMIM13		NR4A1		THEMIS2
ZC4H2		ISL1		GNA14
GLP1R		LBR		MAML1
TADA2A		KMT2A		GNE
KIF20A		PDGFA		UBA2
TMSB4Y		RAD9A		WASF2
ZBTB4		RFX5		HNRNPR
FAM43A		RPL31		SEMA6B
ERLIN1		RPS6		AGR2
ERO1L		TLE4		HBS1L
ELOVL2		GPR137B		SEC24A
MBL2		TST		RAB31
F2R		CPNE1		PTPRT
CSN2		BUB3		POLR3A
CALCRL		HOMER1		CEP152
TFDP2		TOMM20		KIF1B
LYSMD3		SPATA2		AGTPBP1
ARX		RBM12		ABCA6
TCN2		CALCOCO2		MORC3
AEBP2		DLC1		HEATR5A
GPR88		TBC1D9B		NGDN
B4GALT6		ERC1		CNNM3
IKZF4		LARP4B		CHIC2
ORC2		USP24		PHPT1
C16orf72		FBXO3		ORMDL2
METTL9		RPUSD2		CPSF1
SLC17A6		GOLT1B		EHD2
SLC9B2		SLC30A6		AK3
ALCAM		UTP6		RDH11
MMP15		PCNP		IER3IP1
C7orf60		RALGAPB		PHF20
GHR		FAM135A		PIPOX
CYP2R1		CACNG8		ISYNA1
RAB40B		TMEM135		GDE1
NIPAL1		GPR63		CYCS
DYNC2LI1		STK40		MRPS10
KPNB1		KATNAL1		RBM41
PCDHB14		CBR4		ZNF302
CDCP1		LIN52		LMOD3
AXL		ARRDC4		TMX4
PPP3CA		ZNF526		TULP4
CALM2		ZNF354B		TAOK1
AXIN1		SREK1		PLEKHG2
NECAB1		SPRYD4		RSRC2
KIAA1715		ZNF763		ZNF747
NDUFA5		SREK1IP1		TSEN34
PKD2		PRR13		CDC73
LANCL3		CIZ1		ZYG11B
WWP1		NCOA1		ZMYM1
PVALB		MRPL51		PHC3
KIF21B		SENP5		NAA50
INO80B		NEMP1		NUBPL
APCDD1L		ZNF280B		PNPLA3
ZNF638		CARNMT1		TSPAN14
KREMEN1		H2AX		CRISPLD2
UHRF1BP1		CRYGEP		ANTXR1
RERG		CAPRIN2		YIPF4
SOX4		MYH9		LZIC
SOGA1		ELF4		CEP19
NFIL3		SOCS3		KIR3DX1
EXOC6B		CALM1		ZNF551
SLC35F5		DYNC1LI2		INTS4
KAL1		GPS1		NUS1
ZNF566		GTF2E1		ZNF813
RPS6KA4		HDAC2		SHE
MIER3		HNRNPA2B1		DCBLD2
HEXDC		ROR2		SAMD8
DNAJC12		CCL7		KIAA1958
FGD3		SLC5A5		ZNF384
RUNDC3B		TG		DENND6A
TFAP2A		NKX2-1		TMEM154
RAPGEF6		FZD4		TMEM192
RIMS1		SLC25A12		CYB561A3
COTL1		RABEP1		RSBN1L
SPOCD1		SLC33A1		MSRB3
ST6GALNAC3		CNOT8		STEAP2
CGGBP1		FARP1		GSTK1
CTDSPL		COPS8		ZNF324B
USP45		YWHAQ		IYD
ZNF800		COPS6		C6orf132
PPIP5K2		ARMC8		RBM27
GPCPD1		ATL1		VPS41
TMEM194A		YARS2		SLC4A1
LGALSL		SPTBN5		RPL22
NABP1		USP45		TRIM72
PDE4DIP		CNEP1R1		ARGFX
TBX4		GALC		C2orf68
RBFOX1		EDA		ZNF793
FAM168A		POSTN		DDX19B
SGMS2		ATR		CD82
OTX1		MSL3		MANEAL
GALNT13		USP2		TTPAL
NAALADL2		ASTE1		ATAD3C
CSPG4		SART3		UEVLD
DPY30		ACTR10		SPIDR
NOP2		MT-ND4		ZBTB40
LMO4		B4GAT1		EIF5AL1
NFIB		ELOA		RNFT2
MFHAS1		ATP5F1B		FBXL13
SOX12		MTSS2		SH3BP2
SEC24A		ANP32C		MYOZ3
DBC1		HSPD1		ATXN3
PGRMC1		ADAR		SSC5D
ACTG2		C12orf49		SHISA9
ASPH		PDCD4		MORN2
KCTD17		CHSY1		ZFR2
STAG2		G3BP1		TRAPPC1
ARMC1		LRRC58		GPR156
ADCYAP1		ALDOA		DGCR8
LCP1		HIPK3		UQCRB
CYP2S1		TTC8		CLEC17A
GATAD2B		MICA		CASP10
UBAP2		MKRN1		KIAA0586
SAE1		CENPJ		DNASE2
EIF3A		PRIM1		CKS1B
C20orf194		PRKD2		COL4A6
TMEM135		ATP11A		CSNK1E
PCMTD1		ATP1A2		FKBP4
ZNF274		FBXW7		HSPA6
STAG1		WNK1		MSI1
EIF6		STX12		PPP2CA
AKAP6		SERPINA3		VDAC1
SCFD1		ATP1A1		AKAP6
TMEM18		CES1		SLC16A5
MROH8		CHEK1		ATP8B1
TBK1		FOXN3		ZNF354A
ITGB1		CLIC1		MYH10
VPS13D		CPT1A		TYRO3
ZNF532		ATF6B		GMEB1
BIRC3		CYLD		SRCAP
PLXNA2		DBT		NUDT3
RNF11		DMXL1		IDH3B
FAM19A2		DPH1		SKP1
CPD		DPYSL3		BACE2
DSTYK		EEF1A1		PFAS
KIAA1524		EIF4E		RPL13A
FAM169A		FGB		ZNF318
PAQR3		FUS		ADNP2
CLK1		GALT		PDZRN3
TMEM245		GOLGB1		WDPCP
PAWR		GTF2H3		ADIPOR1
PPP3R1		HMGN1		TRPV2
CEP97		HNF4A		ZNF274
ZNF594		HNRNPA1		MPP6
KLHL2		HPN		MIOX
ZDHHC23		HSPA1B		CYP2W1
FRAT2		HSPA4		IARS2
TARDBP		IL1R1		GPN2
SLC37A3		IL18		FOXJ2
RBM43		KLC1		CLN8
KLF3		LDHB		CCDC90B
MOB1B		LRPAP1		ZNF70
WDR17		MLN		SUDS3
SRSF12		MYO6		METTL4
LCA5		NCL		PPDPF
CD47		PCYT1A		C1orf115
DST		PEX13		SNX22
NPAT		PLCB3		SLC35E1
ZNF655		PPIA		ZMIZ2
ADH4		PRKAR2A		RBM4B
FRMD5		MAPK1		NKD2
HAL		PRKX		CTCFL
PLD2		QSOX1		ICA1L
CHPT1		PTPN14		SPPL3
EMX2		PURB		FGD4
MSH6		MAP4K2		ORMDL3
PCGF5		RAD23B		COL22A1
SLC1A2		RAD51		TANGO2
APOBEC3H		RAN		GPR26
DDX58		RANGAP1		HARBI1
MCOLN3		RBM4		ZDHHC22
THAP11		RFX1		GGT7
CEP350		RXRB		ZNF677
IFIT5		SCD		NKPD1
GOPC		SNX1		LRIT3
DCAF4L1		SOD1		ZNF784
MUC17		NEK4		OTUD6A
ALDH9A1		TAF4B		FRMPD3
CACNB4		TERT		CDKL1
FZD7		TFDP2		ZNF101
TMPRSS12		TIAL1		RPL7A
EPHA8		TMF1		DNLZ
CTR9		TMSB4X		ART4
NUP153		TSPYL1		GAN
DENND1B		UMPS		HACD4
[truncated: 14,606 more rows]
