# Supplementary material for: Platelet-rich plasma-derived microRNA let-7a-5p alleviates knee osteoarthritis by regulating macrophage polarization and improving inflammatory microenvironment
Source: Front Immunol. 2026 Feb 16;17:1756467. doi: 10.3389/fimmu.2026.1756467 (PMC12950549; doi:10.3389/fimmu.2026.1756467)
Supplement: Supplementary file 4 [file Table3.xlsx]

## Sheet: Sheet1
CTD Database		DisGeNET Database		GeneCards Database		intersection
GDF5		GDF5		COMP		GDF5
WWP2		SBNO1		IL1RN		WWP2
SBNO1		LTBP1		TNF		SBNO1
LTBP1		WWP2		ASPN		LTBP1
MIR219A1		TGFA		IL6		MIR219A1
SLC2A4		IL1A		LRCH1		SLC2A4
AGT		MMP3		MMP13		AGT
TAC1		MMP1		GDF5		TAC1
NGF		DKK1		ADAM12		NGF
GAPDH		BCL2		IL1B		GAPDH
CACNA2D1		IGF1		COL2A1		CACNA2D1
SLC2A1		IL4		SMAD3		SLC2A1
LHB		CTNNB1		CILP		LHB
SELL		PTGES		IL10		SELL
CAT		EEF1A1		MMP1		CAT
ABCC1		BGLAP		PTGS2		ABCC1
SOD1		PENK		ESR1		SOD1
CASP3		BAX		IL17A		CASP3
PML		CD36		IL1A		PML
SOD2		TGFB1		MMP3		SOD2
TNF		SMAD3		MMP9		TNF
NT5C1A		COL2A1		CXCL8		NT5C1A
NFATC1		LINC01006		TGFB1		NFATC1
PRKAA2		GLT8D1		LEP		PRKAA2
ANXA3		MAP2K6		CHI3L1		ANXA3
INS1		BTNL2		MMP2		INS1
ENPP2		ERG		ADIPOQ		ENPP2
IL1A		CRADD		CRP		IL1A
PLA2G4A		AP3B1		VEGFA		PLA2G4A
SLC22A1		DYNC1I1		ADAMTS4		SLC22A1
PRKAA1		NT5DC2		TNFRSF11B		PRKAA1
PARP1		GLIS3		SLC26A2		PARP1
NOS2		CHADL		MATN3		NOS2
MED29		LINC02742		IL4		MED29
INSM1		UQCC1		IL17F		INSM1
PPARA		TSBP1-AS1		ADAMTS5		PPARA
PYCARD		ITIH1		ACE		PYCARD
TNFSF11		HLA-DPB1		IL1R1		TNFSF11
ANXA1		IL1B		COL6A4P1		ANXA1
NCF1		MAGI1		ITLN1		NCF1
CALCA		NF1		ACAN		CALCA
DESI1		USP8		TNFRSF1B		DESI1
ZKSCAN3		SMG6		TLR2		ZKSCAN3
NLRP1		FGF18		BDNF		NLRP1
MRPL34		ANKRD6		TIMP1		MRPL34
POLR2I		ASPN		LINC02605		POLR2I
F2		IL1RN		TNFRSF1A		F2
MMP3		IL6		ADAMTS9		MMP3
GPT		SUPT3H		CCL2		GPT
MRPS14		COMP		SMAD2		MRPS14
MRPS33		BTNL8		COL11A1		MRPS33
ABCB1		SLBP		BMP7		ABCB1
MRPS18C		TNF		BDNF-AS		MRPS18C
STOML2		KIAA1217		PON1		STOML2
MRPL24		CCDC33		SPP1		MRPL24
HRAS		COL9A2		CD36		HRAS
LCT		COL11A1		VDR		LCT
SFTPA1		FTO		BTNL2		SFTPA1
GPAT4		AGAP1		COL9A2		GPAT4
MRPS7		NFAT5		IL9		MRPS7
TRIM5		TGFBR3		PITX1		TRIM5
CDH2		ADIPOQ		LPAR1		CDH2
RHOF		MMP13		MGP		RHOF
HSPD1		ADAM12		MIR140		HSPD1
MRPL20		PTGS2		BMP2		MRPL20
KCTD5		CRP		IFNG		KCTD5
ALPL		NLRP3		IL2RA		ALPL
MRPL49		LEP		IL2RB		MRPL49
PGP		IL17A		CD247		PGP
FBXO3		RETN		PTPN2		FBXO3
TEAD4		CALCA		PTPN22		TEAD4
MRPL17		TLR4		STAT4		MRPL17
PREB		VEGFA		ANKRD55		PREB
PANX1		TNFRSF11B		PTGS1		PANX1
AIMP2		NGF		DKK1		AIMP2
CD5L		IL17F		DOT1L		CD5L
DDHD1		CCL2		ADAMTS14		DDHD1
MRPS27		TIMP1		NLRP3		MRPS27
TFRC		ACLY		AGER		TFRC
NDUFA7		MTCO2P12		BMP5		NDUFA7
PRR13		COX2		BGLAP		PRR13
NLRP3		ABCB6		COL11A2		NLRP3
HSPB1		CXCL8		ESR2		HSPB1
DYNLT3		MIR223		CALM1		DYNLT3
RNF128		IL10		MIR146A		RNF128
GJA1		GLA		MIR320A		GJA1
MIR548V		ACR		FOXP3		MIR548V
SNORD103C		HMGB1		IL18		SNORD103C
SNORD14C		SOST		NFKB1		SNORD14C
AQP8		COL6A4P1		NOS2		AQP8
RPS21		SIK1		HMGB1		RPS21
TIMM17A		PRDX2		KL		TIMM17A
HMGN1		CARD14		ADCYAP1		HMGN1
SFTPC		IL16		AR		SFTPC
MRPL19		EPAS1		HIF1A		MRPL19
PKDCC		SIK1B		PLA2G4A		PKDCC
PLAA		ALB		TLR9		PLAA
PTGS1		C4BPA		PAPSS2		PTGS1
SRR		PRNP		RETN		SRR
KHK		ACE		SOD1		KHK
MAPK3		PON1		PEPD		MAPK3
CCL3		LRCH1		BDKRB2		CCL3
FXN		TLR9		RHOB		FXN
MAPK1		ASPSCR1		TIMP2		MAPK1
FUCA1		IL18		NME8		FUCA1
NDUFA5		MIR140		AKNA		NDUFA5
ABCC3		LBP		CENPP		ABCC3
FOS		ADAMTS4		XCL2		FOS
MCCC2		CXCL10		MEG3		MCCC2
RDH11		CALM1		GAS5		RDH11
SFTPB		MGP		HOTTIP		SFTPB
MTF1		TNFRSF1B		PRG4		MTF1
PPA2		VDR		TRAPPC2		PPA2
PSMA6		BDKRB2		AKT1		PSMA6
IFNG		RUNX2		CASR		IFNG
NQO1		CCL11		DDR2		NQO1
CYP1A2		CCL20		EPAS1		CYP1A2
HDGF		BMP5		ICAM1		HDGF
PSEN2		SOX9		LEPR		PSEN2
CCNA2		CCR2		TGFA		CCNA2
CYP17A1		POMC		CALCA		CYP17A1
CYP3A4		MMP2		COG5		CYP3A4
ADH5P4		MMP9		PTH		ADH5P4
NOS		MYD88		SOST		NOS
PSME4		MIR382		FAS		PSME4
EGF		BPI		FASLG		EGF
MRPL12		SERPINE1		HOXA-AS3		MRPL12
NAT8		TLR2		LINC01154		NAT8
PLAAT3		PITX1		ENSG00000269971		PLAAT3
SERPINA6		SPP1		ENSG00000277310		SERPINA6
P2RX4		AGER		LOC109461476		P2RX4
ATP5IF1		ESR1		CTNNB1		ATP5IF1
PHLDB2		HIF1A		MIF		PHLDB2
PIM3		ADCYAP1		IL21		PIM3
PSMC3		CSF3		NCOR2		PSMC3
CNDP2		CYBB		SERPINA3		CNDP2
KISS1		FABP4		SPG7		KISS1
TRPM4		ADAMTS5		TIMP3		TRPM4
MRPS18B		NLRP1		HLA-DQB1		MRPS18B
RPS3A		POSTN		PRKAR2B		RPS3A
METRNL		GREM1		CLEC3B		METRNL
ABCG2		CXCL1		TNFAIP6		ABCG2
IL18		IL34		IL34		IL18
CYP19A1		ADAMTS14		HLA-DQA2		CYP19A1
ATP5MC1		IL1R1		DUS4L		ATP5MC1
ABCC8		LCTL		BCAP29		ABCC8
SIRT1		MIR532		GPR22		SIRT1
HCK		MIR582		PARD3B		HCK
COL14A1		BTF3P11		XIST		COL14A1
BBOX1		TCF21		MIR375		BBOX1
GLS2		TNFRSF1A		HPBP		GLS2
LEP		TCP1		TLR4		LEP
UCP3		CPOX		HSPD1		UCP3
TBXA2R		CTRL		HLA-DRB1		TBXA2R
MASP1		TNFAIP6		SOX9		MASP1
LRRC53		CTNND1		MIR130A		LRRC53
LRRK2		CREB1		MIR30C1		LRRK2
IL1B		TGFBR1		MIR663A		IL1B
CCT8		THRSP		COL6A4P2		CCT8
MARCKSL1		THBS4		NGF		MARCKSL1
WSB1		TSPO		CD44		WSB1
CCDC80		TGM2		FTO		CCDC80
DHRS4		CSE1L		GNL3		DHRS4
DSC2		TLR3		LUM		DSC2
SMOC1		CDAN1		CEMIP		SMOC1
ABCC9		CCN2		H19		ABCC9
CASP1		TIMP2		SNHG7		CASP1
OPRD1		TBX1		HNF1A-AS1		OPRD1
TMSB4X		TACR1		MIR98		TMSB4X
CCL2		GORASP1		LSP1P3		CCL2
STEAP4		COL6A4P2		LOC130057352		STEAP4
C1QC		POU5F1P4		CCND1		C1QC
ETV5		POU5F1P3		TP53		ETV5
PRMT1		SFRP1		CXCR4		PRMT1
PSMB5		SAMSN1		NOTCH1		PSMB5
PSMC5		SDC4		PIK3CA		PSMC5
CHORDC1		AGT		PPARG		CHORDC1
EIF4G1		SLC26A2		AXL		EIF4G1
GDA		CCL4		CDH2		GDA
LY6E		CCL3		COMT		LY6E
STK11		CLEC11A		HGF		STK11
ADIPOR2		WNK1		APOA1		ADIPOR2
CKS1B		ACAN		CD40		CKS1B
MIR3916		TAC1		FN1		MIR3916
NFE4		SYT1		FOS		NFE4
TAK1		XCL2		RELA		TAK1
PDYN		STC1		CTSK		PDYN
CEACAM1		SREBF2		DPP4		CEACAM1
NFE2L2		CTSK		IL6R		NFE2L2
AGTR1		CYBA		ALOX5		AGTR1
PEX11A		SPINK1		CASP1		PEX11A
TALDO1		SLC22A3		EDN1		TALDO1
CMBL		SLC14A1		FKBP5		CMBL
ISYNA1		SLC8A1		GLB1		ISYNA1
SCARB2		AGTR1		NCAM1		SCARB2
SIRT3		TP53		SIRT1		SIRT3
ATP7A		MED12		TLR7		ATP7A
ATP8B1		CDK2		CLU		ATP8B1
NOLC1		PAPSS2		GPI		NOLC1
NDUFS1		SOCS3		MMP8		NDUFS1
C1QA		KALRN		MTHFR		C1QA
EGR1		UBE3B		NAMPT		EGR1
CROT		BUD31		POMC		CROT
VIM		APLN		SCN9A		VIM
GSDMD		NR1I2		TRPV1		GSDMD
PDLIM1		ALDH1A2		XDH		PDLIM1
HYOU1		CDK4		ACP5		HYOU1
MAP2K3		IL18R1		APOB		MAP2K3
SDF2L1		PRG4		IL7R		SDF2L1
SLC39A8		SLC6A5		MSTN		SLC39A8
ABL1		COMETT		VCAM1		ABL1
C12ORF50		CD44		CCN2		C12ORF50
SNORD61		CD40		CKM		SNORD61
DMD		BCAR1		FOSL1		DMD
CCL6		CCL4L2		HAVCR2		CCL6
FASN		ADAMTS3		HFE		FASN
JUP		HOTAIR		AHSG		JUP
ACSL5		HOTTIP		CX3CL1		ACSL5
ABCC2		EIF2AK3		F2RL1		ABCC2
GPX1		COX5A		INHBA		GPX1
CAR3		TMX2-CTNND1		NLRP1		CAR3
PC		KL		SREBF2		PC
PLA2G2A		NOG		FABP4		PLA2G2A
LIFR		AOC3		OLR1		LIFR
CFH		TNFSF11		OSM		CFH
PSMB8		CDX2		POSTN		PSMB8
BDKRB2		CCR6		IL16		BDKRB2
ID4		CCR7		MATN1		ID4
IRAK1		D1S111		FGF21		IRAK1
MITF		MIR671		IL1RAPL2		MITF
C1QB		TRPV1		IL23A		C1QB
IFITM1		VIP		RARRES2		IFITM1
SDC1		CNC2		S100A12		SDC1
RAC2		CNR2		ZNF440		RAC2
COL6A1		USF1		TUG1		COL6A1
VCP		COL11A2		HOTAIR		VCP
AGTR1A		TWIST1		MIR211		AGTR1A
P2RX7		COX8A		MIR29A		P2RX7
IFNB1		CDH2		MIR107		IFNB1
SNORA72		BAG6		MIR136		SNORA72
SPATA31E1		FST		MIR139		SPATA31E1
TBC1D29P		PTPN5		MIR186		TBC1D29P
H2AX		DOT1L		MIR200A		H2AX
PTPRF		KDM5D		MIR199A1		PTPRF
ACP5		KHDRBS1		MIR199A2		ACP5
NOX1		AKNA		MIRLET7E		NOX1
ALCAM		PLK2		KLF3-AS1		ALCAM
SLC25A20		CHI3L1		TMX2-CTNND1		SLC25A20
NME1		CHRM3		KCNK15-AS1		NME1
IL23A		GSDMD		CERNA3		IL23A
KYNU		CIRBP		MIR300		KYNU
SFPQ		CORO7		MIR1299		SFPQ
TYR		TRAF3		MIR3148		TYR
DLEU2L		FOXP3		MIR320C1		DLEU2L
LINC01121		GMDS		MIR320E		LINC01121
SCARNA12		GNAS		GRASLND		SCARNA12
SNORD56		ANGPT2		MIR320B2		SNORD56
SNORD59A		GRK5		MIR320D2		SNORD59A
SNORD87		MMP8		TRD-GTC9-1		SNORD87
FBP1		SPCS1		IL2		FBP1
RAN		GSM1		IL13		RAN
MRC1		GSTM1		MEFV		MRC1
PFKFB3		GSTT1		OFD1		PFKFB3
CX3CL1		MIR34A		TPR		CX3CL1
GAS6		MIR29A		LOC126861318		GAS6
GRN		MIR27A		TGFBR1		GRN
GH1		EIF3K		SMAD4		GH1
PDIA4		GPC3		TGFBR2		PDIA4
ANXA4		IL22		MYLK		ANXA4
CKS2		SERPINB2		TGFB2		CKS2
XRCC1		FUT4		ACTA2		XRCC1
GSTP1		PCSK6		FBN1		GSTP1
SLPI		PCDHGA12		TGFB3		SLPI
DAPK1		GNL3		MYH11		DAPK1
MIR3911		OAP		EFEMP2		MIR3911
SLCO1A1		DDR2		COL9A3		SLCO1A1
SNORD46		NTRK1		SLC2A10		SNORD46
VEGFC		MSTN		COL9A1		VEGFC
ACAA2		NHS		SMAP2		ACAA2
PRDX6		AMH		DNMT1		PRDX6
BTG1		GTF3A		WNT5A		BTG1
CTSS		MIR21		JAG1		CTSS
S100A6		MIR20A		PRKCA		S100A6
ATP1B1		HSPD1		C3		ATP1B1
NREP		GDF6		HDAC9		NREP
IL24		CCL4L1		TNC		IL24
GPAM		RHOB		TNFSF11		GPAM
ORM1		ENHO		ALDH1A2		ORM1
HSPA5		HSPG2		ANGPT2		HSPA5
JAK1		ITGAV		ENG		JAK1
CFL1		AR		TNFAIP3		CFL1
CSF1R		IGF1R		YY1		CSF1R
HMOX1		FAS		CYBA		HMOX1
DIRC1		FASLG		GPC3		DIRC1
HSPB8		IL13		PTHLH		HSPB8
LINC00477		HSPA4		SEMA3A		LINC00477
LINC02870		LEPR		TRAF3		LINC02870
SNORA20		MIR19B1		CCL11		SNORA20
SNORA54		MIR155		CXCL12		SNORA54
TRGV9		HFE		TSPO		TRGV9
MYH7		MIR136		HDAC7		MYH7
CDKN3		MIR130A		IL18R1		CDKN3
HMGB2		MIR128-1		IL7		HMGB2
BMP6		MIR122		NR1I3		BMP6
FMO1		MIRLET7E		CXCL1		FMO1
GNAS		LUM		IL15		GNAS
TGFBI		LINC01194		MFGE8		TGFBI
AOX1		LRP2		FGF18		AOX1
CPT2		LOXL2		ADAMTSL1		CPT2
ENC1		AQP1		DKK3		ENC1
PKLR		FRZB		STC1		PKLR
CREM		LPAR1		EN1		CREM
DPYD		PTH		TMSB4X		DPYD
MIR622		PTGER4		NUCB2		MIR622
RNU6ATAC		ADAMTS9		FOXP4		RNU6ATAC
SNORD15A		ESR2		GLIS3		SNORD15A
AIF1		F2RL1		CCL13		AIF1
S100A4		OLR1		CCL18		S100A4
GCH1		EFEMP1		CIRBP		GCH1
IFRD1		MAPK8		FNDC5		IFRD1
PTGES		UCMA		SHROOM1		PTGES
PTGS2		PRKAR1A		ATPSCKMT		PTGS2
CXCL9		TENT5A		CILP2		CXCL9
PDK1		MEG3		ATG2B		PDK1
SAT1		SEMA6A		MDS2		SAT1
ACE2		BAK1		MIR155		ACE2
PINK1		S100A12		MIR223		PINK1
CBR1		EGF		MIR27B		CBR1
CCDC27		MIR486-1		MIR128-1		CCDC27
SLFN12L		TNFRSF17		MIR31HG		SLFN12L
UBE2C		BCL9		MIR4435-2HG		UBE2C
IRF1		REN		MIR671		IRF1
HERPUD1		RELA		MIR376B		HERPUD1
DNAJB9		CCND1		ALDH1L1-AS2		DNAJB9
KNG1		IL21		PGR-AS1		KNG1
EDNRB		MOK		CCL15-CCL14		EDNRB
MCM6		ELAVL2		LINC01411		MCM6
MGLL		ZNF410		MIR4284		MGLL
CASP4		FOXK1		TSBP1-AS1		CASP4
TFAM		SLC52A1		LEPQTL1		TFAM
THRSP		R3HDM2		MPO		THRSP
ID3		CFP		ADA		ID3
NAMPT		PEPD		CBS		NAMPT
SPARC		SMUG1		CD4		SPARC
MAGEA4		PDZK1		TPM1		MAGEA4
SNORA64		HDAC7		TRPV4		SNORA64
DNAJB1		IL23A		ACTA1		DNAJB1
ANXA5		PDE3B		TPM2		ANXA5
ICAM1		PDCD1		TPM3		ICAM1
INHBA		NME8		HLA-B		INHBA
CCL20		PCYT1A		IL5		CCL20
SLC2A2		MZB1		SLC11A1		SLC2A2
CD68		HSPA14		CD86		CD68
ADGRF2		PI3		CHIT1		ADGRF2
C16ORF54		PIK3CA		HPSE		C16ORF54
GZMH		PPARA		NARS1		GZMH
SSTR5-AS1		POU5F1		NARS2		SSTR5-AS1
SLC22A8		FOXO1		PSTPIP1		SLC22A8
SFTPA2		SULF1		STAMBP		SFTPA2
BHLHE40		FN1		VTN		BHLHE40
SESN2		ACP5		SELL		SESN2
DEFB4		PLIN1		TNNI2		DEFB4
OSER1-DT		PLAU		TNNT1		OSER1-DT
BAX		SIRT1		AIM2		BAX
HSPH1		PIK3CG		ASCC1		HSPH1
KLF4		PIK3CD		SEC23A		KLF4
HSP90AB1		PIK3CB		SEC23B		HSP90AB1
HK2		ADIPOR1		TNNT3		HK2
CRISP3				TRIP11		CRISP3
TXN				ADAMTS3		TXN
ALB				GATB		ALB
GPR31				NDUFAB1		GPR31
MIR155HG				NEB		MIR155HG
CHUK				RAB33B		CHUK
PKM				TRAPPC4		PKM
PPARD				TRAPPC6B		PPARD
FRMD1				TRIP4		FRMD1
GJD4				DYM		GJD4
IFNL2				TNNI1		IFNL2
MIR590				TRAPPC9		MIR590
NPPB				AZU1		NPPB
PLIN2				BLZF1		PLIN2
CCNB2				GOLPH3		CCNB2
HGF				SAA1		HGF
SELE				SAR1A		SELE
CTH				SELENON		CTH
CCND2				SLC25A29		CCND2
MT1				TRAPPC10		MT1
GPX4				TRAPPC12		GPX4
IL10				EMSY		IL10
AREG				GORAB		AREG
BCL2				STAMBPL1		BCL2
C3				TRAPPC11		C3
SOCS3				TRAPPC2L		SOCS3
GLUL				TRAPPC3		GLUL
GOT1				TRAPPC6A		GOT1
SLC3A2				COG3		SLC3A2
CFTR				ERVW-1		CFTR
GSTA4				SLBP		GSTA4
RRM2				SSPN		RRM2
NOS1				TMED2		NOS1
C1QL2				ADAMTS15		C1QL2
IL1RN				AGO4		IL1RN
MIR106A				CINP		MIR106A
TRAC				ERVFRD-1		TRAC
DRD2				TRAPPC1		DRD2
ANGPTL4				TRAPPC8		ANGPTL4
PRDX1				PDZD11		PRDX1
PGCP				SYNJ2BP		PGCP
PRKY				TRAPPC5		PRKY
SNCA				ERV3-1		SNCA
TMEM215				MT-CO1		TMEM215
AIFM1				NAA35		AIFM1
NFKBIA				NGRN		NFKBIA
CD14				RBM33		CD14
PRKCA				TRAPPC13		PRKCA
SCD				KBTBD13		SCD
HSP90AA1				DNAJC22		HSP90AA1
EIF2S1				STH		EIF2S1
ERVMER34-1				TRAPPC3L		ERVMER34-1
ZNF439				GPR33		ZNF439
ALOX15B				RNU4ATAC		ALOX15B
CNR1				IFNG-AS1		CNR1
LDHA				MIR494		LDHA
MMP9				ZNF705EP		MMP9
IGFBP3				LINC00293		IGFBP3
NR4A1				MIR1238		NR4A1
TXNIP				MIR6069		TXNIP
MET				COL27A1		MET
MYD88				COL5A1		MYD88
IKBKB				COL5A2		IKBKB
CASP8				NFIX		CASP8
UCP2				FMOD		UCP2
CAV1				LOXL3		CAV1
KDR				PLEKHA7		KDR
MAP2K1				ST18		MAP2K1
CYBB				COL20A1		CYBB
SCD1				PCMTD1		SCD1
CPO				EEIG1		CPO
MIR503HG				LRP5		MIR503HG
SH2D6				LRP6		SH2D6
CLU				TNXB		CLU
GSTA3				FRZB		GSTA3
PLAU				MIR145		PLAU
HMGB1				MIR130B		HMGB1
TIMM29				PLAU		TIMM29
PLAT				TCF7L1		PLAT
IZUMO1R				SERPINE1		IZUMO1R
LRRC10				MAPK8		LRRC10
SOX30				IL10RA		SOX30
F3				PDIA3		F3
COL3A1				SOD2-OT1		COL3A1
GRK1				FGFR2		GRK1
FSHB				MDM2		FSHB
ODC1				HDAC4		ODC1
KEAP1				MAPK1		KEAP1
COL1A2				BAX		COL1A2
CXCL12				BMPR1A		CXCL12
LINC01588				EGF		LINC01588
MMP1				TLR3		MMP1
CDSN				BCL2		CDSN
CEBPA				GJA1		CEBPA
TNFRSF1A				MAPK14		TNFRSF1A
SERHL				MMP14		SERHL
SERPINB12				STK11		SERPINB12
IGHA				CDKN1A		IGHA
PPARG				EDNRA		PPARG
GSTA2				IGF1		GSTA2
CIMAP1C				PIK3CG		CIMAP1C
PSME3IP1				TTR		PSME3IP1
REG3A				TCF4		REG3A
TBATA				DDIT3		TBATA
UPK2				HPGD		UPK2
TGFB1				KDM6B		TGFB1
CYP2C19				DUSP1		CYP2C19
CYP11A1				KLF5		CYP11A1
GAL3ST4				SLC17A5		GAL3ST4
GGN				CCR7		GGN
IL6				CD163		IL6
KIAA1614				CDH13		KIAA1614
PPP1R27				CFLAR		PPP1R27
HIGD2A				PLOD2		HIGD2A
FABP4				ADAMTS1		FABP4
TRIM17				AGTR2		TRIM17
ABCA1				COX5A		ABCA1
CSF2				FBLN1		CSF2
DEFB4A				ADIPOR1		DEFB4A
H2BC17				GSTM1		H2BC17
KCNG4				NOX1		KCNG4
LINGO3				PCSK6		LINGO3
TM4SF18				GHRL		TM4SF18
P2RY13				HAPLN1		P2RY13
TOP2A				KHDRBS1		TOP2A
GSTP3				PTGES		GSTP3
P2RX3				ADIPOR2		P2RX3
DUSP1				COL10A1		DUSP1
CYP2D6				CD68		CYP2D6
GDPGP1				MCF2L		GDPGP1
NOX3				ADAMTS8		NOX3
SNORD22				CXCL16		SNORD22
TH				CXCR6		TH
MIR23B				LGALS9		MIR23B
NAALADL2				OXT		NAALADL2
CYB5RL				BAG6		CYB5RL
HOXC8				PDCD5		HOXC8
NEU4				NMUR1		NEU4
TMEM181				CRTAC1		TMEM181
TMEM221				TENT5A		TMEM221
CCN2				CHRDL2		CCN2
LPL				GSTT1		LPL
ACTL6B				NAA80		ACTL6B
FOXL1				FAM215A		FOXL1
SHISA9				MIR21		SHISA9
TMEM126B				MIR34A		TMEM126B
VWC2				MIR137		VWC2
ACACA				MIR381		ACACA
APOE				MIR582		APOE
IL12B				CARMN		IL12B
NR1H4				SCARNA6		NR1H4
POMC				MIR382		POMC
CYP2C9				LINC01672		CYP2C9
MAPK14				SLX1A-SULT1A3		MAPK14
NPAS3				SNORA57		NPAS3
SERPINA3C				HLA-DQB1-AS1		SERPINA3C
ASTL				MELTF-AS1		ASTL
CPT1A				MIR3065		CPT1A
FTMT						FTMT
GASK1A						GASK1A
KREMEN2						KREMEN2
LY6G						LY6G
LAPTM4A						LAPTM4A
STAT1						STAT1
CDKN1A						CDKN1A
MDM2						MDM2
POR						POR
TENT2						TENT2
B3GNT8						B3GNT8
C1QL3						C1QL3
GPR173						GPR173
LYRM4						LYRM4
MIR342						MIR342
SLC25A40						SLC25A40
UTS2R						UTS2R
SULT1C3						SULT1C3
ADIPOQ						ADIPOQ
ALDH1A1						ALDH1A1
C2CD4C						C2CD4C
RIMBP3						RIMBP3
ATF4						ATF4
FAM3A						FAM3A
LMX1A						LMX1A
STAR						STAR
CD209						CD209
CDH12						CDH12
FAM78B						FAM78B
IFI27L1						IFI27L1
KLHL17						KLHL17
ZDHHC19						ZDHHC19
ZNF467						ZNF467
TRPC5						TRPC5
COMMD5						COMMD5
CNTN5						CNTN5
FAM131B						FAM131B
FLT3LG						FLT3LG
LRFN5						LRFN5
TRIM72						TRIM72
BID						BID
FCNA						FCNA
TMEM126A						TMEM126A
CXCL8						CXCL8
CAPSL						CAPSL
CD300LG						CD300LG
CXCL10						CXCL10
FOXE1						FOXE1
HYAL3						HYAL3
IL20						IL20
PHF21B						PHF21B
PROKR2						PROKR2
SP8						SP8
TACO1						TACO1
ANXA9						ANXA9
C3ORF52						C3ORF52
E4F1						E4F1
LEFTY2						LEFTY2
NELFCD						NELFCD
RARS2						RARS2
SF3B6						SF3B6
ARPIN						ARPIN
TPRG1L						TPRG1L
GPR37L1						GPR37L1
MIR152						MIR152
MRPL53						MRPL53
TFAP2E						TFAP2E
BIRC7						BIRC7
C1ORF116						C1ORF116
CCL5						CCL5
EXOC3L2						EXOC3L2
H3C13						H3C13
MINDY2						MINDY2
MRPL36						MRPL36
NCCRP1						NCCRP1
POLDIP3						POLDIP3
REM1						REM1
TGM5						TGM5
TM2D3						TM2D3
ZNF362						ZNF362
MBTD1						MBTD1
HOXD11						HOXD11
LAMTOR1						LAMTOR1
MRPS35						MRPS35
NKX2-2						NKX2-2
SNX30						SNX30
CXCL2						CXCL2
CHCHD1						CHCHD1
MTX1						MTX1
RBIS						RBIS
TATDN2						TATDN2
BEAN1						BEAN1
CCDC137						CCDC137
CSNK1G2						CSNK1G2
DUSP15						DUSP15
MEA1						MEA1
MYEOV						MYEOV
NMBR						NMBR
PHF24						PHF24
RGS7BP						RGS7BP
VPS37D						VPS37D
PSENEN						PSENEN
TMEM258						TMEM258
TRABD						TRABD
TXNRD1						TXNRD1
MKI67						MKI67
AIRE						AIRE
DZIP1L						DZIP1L
FAM184B						FAM184B
HARS2						HARS2
IL36RN						IL36RN
MIR106B						MIR106B
MIR98						MIR98
MRPS15						MRPS15
MRPS23						MRPS23
SEC11A						SEC11A
SLC34A1						SLC34A1
TGM3						TGM3
TNFAIP8L2						TNFAIP8L2
TMEM69						TMEM69
MAS1						MAS1
AAGAB						AAGAB
ATG9B						ATG9B
BMP10						BMP10
COX19						COX19
DNAAF3						DNAAF3
EDEM2						EDEM2
GTF3A						GTF3A
LCLAT1						LCLAT1
MAP1LC3B						MAP1LC3B
MEGF11						MEGF11
MEP1A						MEP1A
MIR99B						MIR99B
NAXD						NAXD
POLR2K						POLR2K
WASHC4						WASHC4
MAPK9						MAPK9
ABCB5						ABCB5
ATCAY						ATCAY
ATP5MC2						ATP5MC2
CILP2						CILP2
COL21A1						COL21A1
GDF2						GDF2
JKAMP						JKAMP
LMX1B						LMX1B
MARCHF5						MARCHF5
MYF5						MYF5
NXPH1						NXPH1
POLR2G						POLR2G
RHCG						RHCG
SPP1						SPP1
SSTR4						SSTR4
TLCD3A						TLCD3A
TMEM150A						TMEM150A
TXNDC12						TXNDC12
VWA7						VWA7
KCNH2						KCNH2
CISD2						CISD2
INS						INS
STARD3NL						STARD3NL
FAM217B						FAM217B
FOXD1						FOXD1
HDGFL2						HDGFL2
ITGBL1						ITGBL1
MIR146B						MIR146B
MIR15A						MIR15A
MIR20B						MIR20B
MYOZ1						MYOZ1
NYNRIN						NYNRIN
SLC30A6						SLC30A6
STX4						STX4
TRPM1						TRPM1
CXCL1						CXCL1
JAGN1						JAGN1
OTUB1						OTUB1
RABAC1						RABAC1
SCAMP4						SCAMP4
AOAH						AOAH
CABIN1						CABIN1
IL19						IL19
KCNN1						KCNN1
LMAN2						LMAN2
LMF2						LMF2
NHLRC3						NHLRC3
PITX3						PITX3
SCO1						SCO1
TRIM31						TRIM31
ZNF385B						ZNF385B
ZNF93						ZNF93
HMGCR						HMGCR
EMC8						EMC8
FAIM2						FAIM2
AKT1						AKT1
CAPN9						CAPN9
CGAS						CGAS
CHST6						CHST6
GALR1						GALR1
GSTM1						GSTM1
IL27						IL27
MAST1						MAST1
MNDA						MNDA
MYLK2						MYLK2
NARS2						NARS2
NOS2A						NOS2A
OLIG3						OLIG3
PLGRKT						PLGRKT
STXBP2						STXBP2
UCN						UCN
VAMP3						VAMP3
AMY1						AMY1
B3GNT3						B3GNT3
IL36B						IL36B
KLF1						KLF1
KLRK1						KLRK1
MRPL32						MRPL32
NDUFAF3						NDUFAF3
NEUROG1						NEUROG1
PDIA2						PDIA2
RIMKLA						RIMKLA
HIKESHI						HIKESHI
MRPL22						MRPL22
SIGIRR						SIGIRR
TIMP1						TIMP1
USP39						USP39
YIF1A						YIF1A
CALCR						CALCR
CAMSAP3						CAMSAP3
CNIH3						CNIH3
CYSLTR2						CYSLTR2
DISP2						DISP2
DRAXIN						DRAXIN
IRGM1						IRGM1
LRRFIP2						LRRFIP2
MEFV						MEFV
MIR17						MIR17
MTERF3						MTERF3
NEMP1						NEMP1
NOVA2						NOVA2
RB1						RB1
RDH14						RDH14
TRAPPC1						TRAPPC1
ZNRF2						ZNRF2
ATP6V1F						ATP6V1F
BCS1L						BCS1L
CYP4A3						CYP4A3
MRPS34						MRPS34
RNF7						RNF7
SUGT1						SUGT1
UBXN4						UBXN4
ACKR1						ACKR1
APOL3						APOL3
CACNA2D3						CACNA2D3
EBF2						EBF2
EFCAB7						EFCAB7
F2RL3						F2RL3
HOXA3						HOXA3
KCNF1						KCNF1
NUBP2						NUBP2
SF3B5						SF3B5
SLC35F3						SLC35F3
ST8SIA5						ST8SIA5
TFB2M						TFB2M
CDKN1B						CDKN1B
CLEC4F						CLEC4F
EDARADD						EDARADD
EVPL						EVPL
GADD45A						GADD45A
MAK16						MAK16
MRE11A						MRE11A
MTERF2						MTERF2
P2RX2						P2RX2
POMP						POMP
RNF149						RNF149
TLE5						TLE5
CGRRF1						CGRRF1
CLDND1						CLDND1
FUT8						FUT8
OSBPL11						OSBPL11
POP5						POP5
SEC11C						SEC11C
SLC35E3						SLC35E3
ADAMTS14						ADAMTS14
BIRC5						BIRC5
DACT3						DACT3
IL9						IL9
LIN54						LIN54
MRPS16						MRPS16
PIN4						PIN4
TRNP1						TRNP1
NR3C1						NR3C1
PHF5A						PHF5A
ANKMY2						ANKMY2
ELAPOR1						ELAPOR1
FN1						FN1
GGA2						GGA2
GPR88						GPR88
MS4A6A						MS4A6A
SAMD5						SAMD5
SLC25A28						SLC25A28
SLC2A10						SLC2A10
TBC1D10A						TBC1D10A
TBX6						TBX6
TLL1						TLL1
ZBTB2						ZBTB2
ALG14						ALG14
FCGR2A						FCGR2A
HINT2						HINT2
NSMCE1						NSMCE1
RNF26						RNF26
YIPF5						YIPF5
SREBF1						SREBF1
ACP6						ACP6
AJAP1						AJAP1
DCUN1D3						DCUN1D3
DIRAS2						DIRAS2
FAM135A						FAM135A
IL36G						IL36G
KIF26A						KIF26A
MIR20A						MIR20A
RASSF7						RASSF7
STX1A						STX1A
CHCHD2						CHCHD2
GCLM						GCLM
PDK3						PDK3
PPP4R3B						PPP4R3B
TMEM62						TMEM62
TUT7						TUT7
KATNAL1						KATNAL1
MIR205						MIR205
MRPL16						MRPL16
MRPL40						MRPL40
NDUFC1						NDUFC1
RABEP1						RABEP1
SNX18						SNX18
SYNE3						SYNE3
TMEM40						TMEM40
TPST2						TPST2
TRAPPC3						TRAPPC3
EDN1						EDN1
TLR4						TLR4
BARX2						BARX2
BMP8B						BMP8B
CDK1						CDK1
DLX3						DLX3
IL18BP						IL18BP
MAP3K2						MAP3K2
MRPL11						MRPL11
MRPL14						MRPL14
MRPL47						MRPL47
MRPS31						MRPS31
MYBPH						MYBPH
NDUFB1						NDUFB1
PKP3						PKP3
PTTG1IP						PTTG1IP
UNC5D						UNC5D
BCCIP						BCCIP
DERL1						DERL1
SNX24						SNX24
ASIC1						ASIC1
HLA-DMB						HLA-DMB
CARS2						CARS2
CCL21						CCL21
EED						EED
FGD5						FGD5
FITM2						FITM2
KCNJ10						KCNJ10
NFYC						NFYC
SCAMP2						SCAMP2
SMC6						SMC6
PALD1						PALD1
VCAM1						VCAM1
FKBP3						FKBP3
CD72						CD72
EID1						EID1
ELOA						ELOA
GLT1D1						GLT1D1
GPR161						GPR161
HLA-F						HLA-F
HPS3						HPS3
KRR1						KRR1
MRPS18A						MRPS18A
NDUFS6						NDUFS6
PDCD1						PDCD1
PIP4P2						PIP4P2
SLC35F5						SLC35F5
SLITRK5						SLITRK5
TICAM2						TICAM2
CCNB1						CCNB1
CMTM6						CMTM6
CYCS						CYCS
P2RY6						P2RY6
SLC33A1						SLC33A1
TIMM13						TIMM13
GATA5						GATA5
HSPA14						HSPA14
MEOX2						MEOX2
MIR17HG						MIR17HG
MRPL46						MRPL46
NDUFB7						NDUFB7
NPR1						NPR1
RSPO1						RSPO1
SEMA3D						SEMA3D
SFRP5						SFRP5
SYNGR3						SYNGR3
TLCD2						TLCD2
MGAT4B						MGAT4B
MRPL50						MRPL50
ARPC5L						ARPC5L
BYSL						BYSL
COPS5						COPS5
IRF2						IRF2
KIF5A						KIF5A
LUC7L2						LUC7L2
RAB2A						RAB2A
SEZ6						SEZ6
TMEM38B						TMEM38B
WDR36						WDR36
A4GALT						A4GALT
BCAS2						BCAS2
C15ORF48						C15ORF48
CIAPIN1						CIAPIN1
CPNE5						CPNE5
DLX4						DLX4
GRM8						GRM8
KIF7						KIF7
MFSD4A						MFSD4A
NRG2						NRG2
OGDHL						OGDHL
P2RY12						P2RY12
PPM1E						PPM1E
PRR7						PRR7
SNAPIN						SNAPIN
SNHG8						SNHG8
TMC4						TMC4
TSTD1						TSTD1
ACOX3						ACOX3
BET1						BET1
CDC5L						CDC5L
HOOK3						HOOK3
KCMF1						KCMF1
RELA						RELA
TMX1						TMX1
CCNT1						CCNT1
LPCAT4						LPCAT4
MOGS						MOGS
MRPS12						MRPS12
PRSS35						PRSS35
PTK7						PTK7
TOR1AIP2						TOR1AIP2
WBP1						WBP1
UGGT1						UGGT1
ZPR1						ZPR1
BDKRB1						BDKRB1
MRPL23						MRPL23
AAMP						AAMP
ABHD15						ABHD15
CDH16						CDH16
GRAMD1A						GRAMD1A
KAZALD1						KAZALD1
MARCHF6						MARCHF6
MRPS22						MRPS22
NUBP1						NUBP1
PGGT1B						PGGT1B
PPP2R5A						PPP2R5A
PRPF6						PRPF6
RAB3IL1						RAB3IL1
TMEM156						TMEM156
TP53I11						TP53I11
TSFM						TSFM
TWIST2						TWIST2
VPS26A						VPS26A
VPS29						VPS29
XIRP1						XIRP1
FNDC3A						FNDC3A
GNG4						GNG4
IGF1						IGF1
KCND2						KCND2
MAFA						MAFA
MBD3						MBD3
PRRX2						PRRX2
PSMD6						PSMD6
RAD52						RAD52
SLC17A2						SLC17A2
SRSF4						SRSF4
TRDN						TRDN
TSPAN1						TSPAN1
UST						UST
WIPF3						WIPF3
SLC48A1						SLC48A1
APP						APP
C1GALT1C1						C1GALT1C1
CCNO						CCNO
DDX54						DDX54
HAVCR2						HAVCR2
HIPK1						HIPK1
IPCEF1						IPCEF1
KCNIP3						KCNIP3
METTL14						METTL14
SIX4						SIX4
SMARCB1						SMARCB1
TMEM33						TMEM33
COX3						COX3
AOPEP						AOPEP
ECPAS						ECPAS
FCHSD2						FCHSD2
GNS						GNS
UFM1						UFM1
ALYREF						ALYREF
EIF3J						EIF3J
EPHA3						EPHA3
IRF2BPL						IRF2BPL
KISS1R						KISS1R
LMO1						LMO1
MGAT4A						MGAT4A
NDUFB4						NDUFB4
NOS3						NOS3
RBM17						RBM17
RGS1						RGS1
SH2D4A						SH2D4A
TTYH2						TTYH2
TUB						TUB
WSCD1						WSCD1
ZFPM1						ZFPM1
ZNF395						ZNF395
ATP6V0E2						ATP6V0E2
ELOC						ELOC
GLRX2						GLRX2
MAGOH						MAGOH
MLYCD						MLYCD
PRRX1						PRRX1
RAB11A						RAB11A
TM9SF3						TM9SF3
TOR1A						TOR1A
AGFG2						AGFG2
B4GALT2						B4GALT2
HYKK						HYKK
KIRREL1						KIRREL1
MIR221						MIR221
MRPL4						MRPL4
NDUFB9						NDUFB9
NDUFS2						NDUFS2
SH3RF3						SH3RF3
SNX4						SNX4
SV2B						SV2B
NSUN2						NSUN2
RAB38						RAB38
ADRA2B						ADRA2B
APBB1						APBB1
ATP6V0B						ATP6V0B
CAB39						CAB39
CCDC85A						CCDC85A
CCL26						CCL26
FOXP4						FOXP4
GRPEL2						GRPEL2
HRG						HRG
NDUFA6						NDUFA6
NFS1						NFS1
RHOBTB2						RHOBTB2
SBSN						SBSN
SCRIB						SCRIB
SGPP2						SGPP2
SLC14A2						SLC14A2
TSG101						TSG101
UQCR10						UQCR10
YARS2						YARS2
DDOST						DDOST
SLC17A1						SLC17A1
TMED3						TMED3
EIF3I						EIF3I
LYVE1						LYVE1
ADSL						ADSL
BCR						BCR
CDC42EP5						CDC42EP5
EHBP1L1						EHBP1L1
FAM111B						FAM111B
HBA-A1						HBA-A1
KCNJ11						KCNJ11
MANSC1						MANSC1
MLLT6						MLLT6
MRPL33						MRPL33
PAQR5						PAQR5
PDSS1						PDSS1
PI4K2B						PI4K2B
SERPINA3K						SERPINA3K
SNRPD3						SNRPD3
TIMM10						TIMM10
KLF12						KLF12
AKAP8						AKAP8
BOC						BOC
C1QTNF1						C1QTNF1
CRHR2						CRHR2
CRYBG1						CRYBG1
FOXF1						FOXF1
GSK3B						GSK3B
GUCY1A2						GUCY1A2
IGSF6						IGSF6
POLG2						POLG2
RASA1						RASA1
RIN3						RIN3
RND2						RND2
SLC6A11						SLC6A11
TRAPPC6A						TRAPPC6A
ANKH						ANKH
ABHD1						ABHD1
ACTA2						ACTA2
ADAMTS7						ADAMTS7
BANF1						BANF1
CXCL6						CXCL6
DUOX1						DUOX1
EXOSC5						EXOSC5
MR1						MR1
MRTO4						MRTO4
NOD1						NOD1
NRAP						NRAP
NUDT21						NUDT21
P2RY1						P2RY1
PCDH10						PCDH10
PSTPIP2						PSTPIP2
SLC39A10						SLC39A10
SPSB4						SPSB4
TINF2						TINF2
VWA1						VWA1
ADGRD1						ADGRD1
C1QTNF4						C1QTNF4
CILP						CILP
CTCF						CTCF
ERC2						ERC2
PANX2						PANX2
PDE8A						PDE8A
PLPP2						PLPP2
REEP3						REEP3
RNF144A						RNF144A
SEMA5B						SEMA5B
SMARCE1						SMARCE1
SYTL5						SYTL5
TSPAN3						TSPAN3
VAV2						VAV2
OAS1						OAS1
RNF144B						RNF144B
ANKRD44						ANKRD44
ASPG						ASPG
CCR4						CCR4
CDH22						CDH22
CES2C						CES2C
CLCN7						CLCN7
DPYS						DPYS
FMO4						FMO4
LCOR						LCOR
LMOD1						LMOD1
MBTPS1						MBTPS1
NHP2						NHP2
NOP16						NOP16
NUDC						NUDC
PSTPIP1						PSTPIP1
PYROXD2						PYROXD2
SCAP						SCAP
SPI1						SPI1
TEX264						TEX264
TIMM8B						TIMM8B
TLK1						TLK1
TMEM140						TMEM140
TRIM13						TRIM13
TRIM47						TRIM47
AKNA						AKNA
ALPP						ALPP
CBFA2T3						CBFA2T3
CGN						CGN
CPPED1						CPPED1
DMKN						DMKN
DRD5						DRD5
GABPB1						GABPB1
GHITM						GHITM
MARK2						MARK2
MRPL13						MRPL13
NDUFB5						NDUFB5
NEO1						NEO1
NXPH3						NXPH3
OGFR						OGFR
PAN2						PAN2
PNPT1						PNPT1
RAB5C						RAB5C
RIN2						RIN2
SEC63						SEC63
SENP6						SENP6
SLC28A2						SLC28A2
SURF1						SURF1
PHF20L1						PHF20L1
RPL37						RPL37
SAR1B						SAR1B
AP2A1						AP2A1
ATP5MC3						ATP5MC3
ATP6V1H						ATP6V1H
CTNNB1						CTNNB1
CYP2C23						CYP2C23
EEF1E1						EEF1E1
FOXG1						FOXG1
GBA1						GBA1
GCAT						GCAT
GPLD1						GPLD1
LAP3						LAP3
LCP2						LCP2
NECTIN3						NECTIN3
PPM1K						PPM1K
RFC2						RFC2
RNF125						RNF125
RPL34						RPL34
SLC46A1						SLC46A1
SOX13						SOX13
SSX2IP						SSX2IP
TNS2						TNS2
AATK						AATK
ATP6						ATP6
CLPX						CLPX
CYP2A13						CYP2A13
H1-10						H1-10
IFRD2						IFRD2
KBTBD11						KBTBD11
MPP1						MPP1
MYL2						MYL2
PPAN						PPAN
RASD2						RASD2
RMI2						RMI2
TDRD7						TDRD7
THPO						THPO
TRERF1						TRERF1
UQCR11						UQCR11
HIF1A						HIF1A
ABCB9						ABCB9
BCL9L						BCL9L
COL1A1						COL1A1
CTBS						CTBS
EPN2						EPN2
GPC6						GPC6
NDUFS8						NDUFS8
NLRP12						NLRP12
PUS1						PUS1
SCAMP5						SCAMP5
SH3BGRL3						SH3BGRL3
SPNS2						SPNS2
STK38L						STK38L
TFB1M						TFB1M
USP10						USP10
VIPR1						VIPR1
WNT2						WNT2
CDH3						CDH3
COLEC12						COLEC12
GALM						GALM
IL4RA						IL4RA
PTGIS						PTGIS
ADORA3						ADORA3
ATL2						ATL2
BBS2						BBS2
CDK5RAP2						CDK5RAP2
KCNJ8						KCNJ8
KDM6A						KDM6A
KIDINS220						KIDINS220
LAT						LAT
SLC16A11						SLC16A11
SLC25A23						SLC25A23
TECR						TECR
UQCRB						UQCRB
CCT4						CCT4
EBNA1BP2						EBNA1BP2
IPO7						IPO7
PSMD8						PSMD8
ACO2						ACO2
KITL						KITL
LOXL4						LOXL4
LTC4S						LTC4S
NDUFS3						NDUFS3
PAK3						PAK3
PTGES2						PTGES2
SLC45A3						SLC45A3
TLR8						TLR8
ADGRL2						ADGRL2
GCKR						GCKR
TMED2						TMED2
ACAA1						ACAA1
ADIPOR1						ADIPOR1
B3GALNT1						B3GALNT1
BMP2K						BMP2K
CGA						CGA
COX7A1						COX7A1
GUCY1B1						GUCY1B1
KDM5A						KDM5A
MBOAT1						MBOAT1
NDUFA3						NDUFA3
NHERF2						NHERF2
PALM2AKAP2						PALM2AKAP2
PCNA						PCNA
SBK1						SBK1
SNRPF						SNRPF
SNX29						SNX29
GRM4						GRM4
MAP1A						MAP1A
MPZ						MPZ
NDUFB3						NDUFB3
RAB3D						RAB3D
RPN1						RPN1
RTN4R						RTN4R
SDS						SDS
SLC15A3						SLC15A3
SQSTM1						SQSTM1
SSRP1						SSRP1
TRIM14						TRIM14
CAVIN3						CAVIN3
LYZ2						LYZ2
NDUFAB1						NDUFAB1
PPID						PPID
RBM5						RBM5
RPS13						RPS13
SUOX						SUOX
ADGRE5						ADGRE5
CAMP						CAMP
CBX1						CBX1
COL10A1						COL10A1
CSGALNACT1						CSGALNACT1
EGFL7						EGFL7
EPS15						EPS15
FANCC						FANCC
GMPPB						GMPPB
HNF1B						HNF1B
MIR146A						MIR146A
NDUFV1						NDUFV1
PXMP4						PXMP4
SP100						SP100
TOX2						TOX2
TP53BP1						TP53BP1
CXXC5						CXXC5
EXT1						EXT1
GCLC						GCLC
NIFK						NIFK
RHOU						RHOU
CCL1						CCL1
CLYBL						CLYBL
COX7A2						COX7A2
CXCL15						CXCL15
CYB561						CYB561
HJV						HJV
HOXB9						HOXB9
NDUFS5						NDUFS5
PGPEP1						PGPEP1
SGPL1						SGPL1
SLC27A3						SLC27A3
WNT1						WNT1
CHAT						CHAT
EGFR						EGFR
PSMD14						PSMD14
SH3BGRL						SH3BGRL
ARHGAP24						ARHGAP24
ATP5MG						ATP5MG
CYP1B1						CYP1B1
HLA-A						HLA-A
NDUFA1						NDUFA1
NPPC						NPPC
OTC						OTC
SAA2						SAA2
SEPHS2						SEPHS2
SLA						SLA
SLC44A4						SLC44A4
SPAG1						SPAG1
ST3GAL6						ST3GAL6
SUSD2						SUSD2
TMOD2						TMOD2
UPB1						UPB1
VAV1						VAV1
CHPT1						CHPT1
STEAP3						STEAP3
CCNC						CCNC
COQ8A						COQ8A
CPB2						CPB2
CTPS2						CTPS2
FGF23						FGF23
GALNT16						GALNT16
HBA1						HBA1
IER5L						IER5L
KCNK2						KCNK2
LACTB2						LACTB2
MADD						MADD
MMP11						MMP11
PARP12						PARP12
PLCB3						PLCB3
PTGES3						PTGES3
SFTPD						SFTPD
SYT7						SYT7
UBE2B						UBE2B
UQCRH						UQCRH
ABCD3						ABCD3
ELOVL7						ELOVL7
FGF10						FGF10
GABRA4						GABRA4
HSD3B7						HSD3B7
NME4						NME4
PARM1						PARM1
PDCD11						PDCD11
SLC7A6						SLC7A6
TIMP4						TIMP4
WNT5B						WNT5B
ZCCHC24						ZCCHC24
PNPLA8						PNPLA8
ST13						ST13
CLTB						CLTB
FABP6						FABP6
GOSR2						GOSR2
KCNH1						KCNH1
KLKB1						KLKB1
PCSK1						PCSK1
PLEK						PLEK
PMVK						PMVK
PPP1R14B						PPP1R14B
TIFA						TIFA
TMEM47						TMEM47
WASF2						WASF2
CCL12						CCL12
COX6A1						COX6A1
DYRK3						DYRK3
HR						HR
HSD17B12						HSD17B12
MALT1						MALT1
PRRG4						PRRG4
PSMA7						PSMA7
S1PR2						S1PR2
SFXN3						SFXN3
TICAM1						TICAM1
TUBB4A						TUBB4A
COMTD1						COMTD1
CORO1C						CORO1C
EHBP1						EHBP1
PSMA3						PSMA3
PSMB7						PSMB7
SERPIND1						SERPIND1
YPEL5						YPEL5
ABTB2						ABTB2
CCN4						CCN4
COBL						COBL
ENAH						ENAH
IL2RG						IL2RG
NDUFA4						NDUFA4
PECR						PECR
PGM2						PGM2
SRGAP3						SRGAP3
STAMBPL1						STAMBPL1
SUCLA2						SUCLA2
ZMYM3						ZMYM3
FOXN3						FOXN3
PSMB2						PSMB2
ACOT7						ACOT7
AKT1S1						AKT1S1
ALS2						ALS2
CD28						CD28
EHD2						EHD2
ERCC6						ERCC6
KMO						KMO
LAD1						LAD1
MLPH						MLPH
RAB1A						RAB1A
RDH10						RDH10
SORBS3						SORBS3
TRIM63						TRIM63
FSCN1						FSCN1
MBL2						MBL2
MMP8						MMP8
RYR2						RYR2
CORO2A						CORO2A
COX17						COX17
CXCR3						CXCR3
EPHA1						EPHA1
SEC61A1						SEC61A1
SLC12A4						SLC12A4
SLC3A1						SLC3A1
ATOSA						ATOSA
CES3						CES3
ELOVL1						ELOVL1
EWSR1						EWSR1
IRF6						IRF6
KHSRP						KHSRP
LHX2						LHX2
LPGAT1						LPGAT1
NKX3-1						NKX3-1
PLEKHB1						PLEKHB1
RBMS1						RBMS1
STBD1						STBD1
TUFM						TUFM
YPEL3						YPEL3
ACSF2						ACSF2
APRT						APRT
BAP1						BAP1
COX7B						COX7B
DNM2						DNM2
FGR						FGR
FTCD						FTCD
GDF10						GDF10
GPM6B						GPM6B
HEXA						HEXA
HS3ST1						HS3ST1
HSDL2						HSDL2
LTBR						LTBR
OPRK1						OPRK1
PSMB6						PSMB6
SET						SET
SHANK3						SHANK3
TLR5						TLR5
TMBIM1						TMBIM1
TOP2B						TOP2B
SARDH						SARDH
TP53I3						TP53I3
ACP3						ACP3
ACTN2						ACTN2
BLVRA						BLVRA
CFP						CFP
COX6C						COX6C
COX7C						COX7C
DDX60						DDX60
DSCC1						DSCC1
ENDOD1						ENDOD1
GRK3						GRK3
KCNN2						KCNN2
MPZL2						MPZL2
TAP2						TAP2
TRPC6						TRPC6
WWC1						WWC1
ATP1B2						ATP1B2
ATP5F1C						ATP5F1C
BCOR						BCOR
BLNK						BLNK
CPLX2						CPLX2
CYP2E1						CYP2E1
DLL4						DLL4
ENTPD1						ENTPD1
GGH						GGH
GMFB						GMFB
HEATR1						HEATR1
MID1IP1						MID1IP1
NDUFV2						NDUFV2
PAX8						PAX8
PPBP						PPBP
TNPO1						TNPO1
ZC3HAV1						ZC3HAV1
ABCC6						ABCC6
CACNA1C						CACNA1C
CLIP1						CLIP1
CSTB						CSTB
NUDT7						NUDT7
PFKM						PFKM
PTMS						PTMS
RBM39						RBM39
SRGN						SRGN
SSR1						SSR1
DHRS2						DHRS2
DSG2						DSG2
FGD4						FGD4
FH						FH
GPR155						GPR155
GPX8						GPX8
GRINA						GRINA
HIBCH						HIBCH
LIMK1						LIMK1
LRAT						LRAT
MAPRE1						MAPRE1
OASL						OASL
PSMD1						PSMD1
RAB8B						RAB8B
RNF213						RNF213
RSRC2						RSRC2
STAT3						STAT3
ANGPT1						ANGPT1
ARPP19						ARPP19
BMP5						BMP5
BZW1						BZW1
CPNE8						CPNE8
CTHRC1						CTHRC1
HACL1						HACL1
IVD						IVD
MPO						MPO
MRPS6						MRPS6
PAX3						PAX3
PIMREG						PIMREG
SEMA3B						SEMA3B
SLC6A13						SLC6A13
TNFSF14						TNFSF14
TOMM20						TOMM20
UBE2I						UBE2I
APLP2						APLP2
ATOX1						ATOX1
CREG1						CREG1
DUSP3						DUSP3
HPD						HPD
PDGFRL						PDGFRL
RPL23						RPL23
SLCO1B2						SLCO1B2
CCKBR						CCKBR
DAG1						DAG1
ELOVL3						ELOVL3
FBLIM1						FBLIM1
FKBP11						FKBP11
GAB1						GAB1
GYS1						GYS1
IGFALS						IGFALS
KIF14						KIF14
LRIG1						LRIG1
PAPSS1						PAPSS1
PLXDC2						PLXDC2
PRKD3						PRKD3
RAPH1						RAPH1
ARHGAP5						ARHGAP5
CCL8						CCL8
CHGA						CHGA
CHRM4						CHRM4
DHRS7						DHRS7
FZD4						FZD4
HIGD1A						HIGD1A
HNRNPM						HNRNPM
METAP2						METAP2
MIR34A						MIR34A
PDZD2						PDZD2
PPP1CB						PPP1CB
PRKD1						PRKD1
SCARA5						SCARA5
SCPEP1						SCPEP1
SPAG9						SPAG9
TAPBP						TAPBP
TBX21						TBX21
UBA7						UBA7
CCT5						CCT5
CSAD						CSAD
NID1						NID1
S100P						S100P
SCN5A						SCN5A
CCR6						CCR6
CKM						CKM
DEPDC1						DEPDC1
ETFDH						ETFDH
GFRA2						GFRA2
HMGN2						HMGN2
INA						INA
PARP9						PARP9
POSTN						POSTN
TBK1						TBK1
ATP6V1B2						ATP6V1B2
CGB3						CGB3
CLEC7A						CLEC7A
CYB5B						CYB5B
MIR155						MIR155
MTA1						MTA1
OSBPL3						OSBPL3
PNN						PNN
PYCR1						PYCR1
SAA3						SAA3
SLK						SLK
SRD5A2						SRD5A2
UMPS						UMPS
ZBTB10						ZBTB10
ZFHX3						ZFHX3
ENPEP						ENPEP
MMP2						MMP2
RORC						RORC
RPL17						RPL17
ARHGEF3						ARHGEF3
CALM2						CALM2
CD53						CD53
ENTPD5						ENTPD5
GFPT2						GFPT2
GNAI3						GNAI3
MAPK8						MAPK8
NDUFB8						NDUFB8
NFE2L3						NFE2L3
PDK2						PDK2
PRXL2A						PRXL2A
RCN1						RCN1
RPA1						RPA1
RPL10A						RPL10A
SLC41A2						SLC41A2
SLC46A3						SLC46A3
TRAF3						TRAF3
ABCD2						ABCD2
ARRB2						ARRB2
FGL1						FGL1
IFI6						IFI6
LAPTM5						LAPTM5
MMD						MMD
RHOBTB1						RHOBTB1
RUNX1T1						RUNX1T1
CARHSP1						CARHSP1
PRKAR1A						PRKAR1A
ATP5F1E						ATP5F1E
DACT1						DACT1
DNAJB11						DNAJB11
ERBB4						ERBB4
FNDC3B						FNDC3B
GCNT3						GCNT3
GSR						GSR
HHEX						HHEX
IFI35						IFI35
IMPDH2						IMPDH2
NEBL						NEBL
PERP						PERP
AK2						AK2
HHIP						HHIP
IGF2BP3						IGF2BP3
NUCKS1						NUCKS1
PNRC1						PNRC1
SNX10						SNX10
TACC2						TACC2
TAX1BP3						TAX1BP3
TNFRSF11A						TNFRSF11A
LIPE						LIPE
LRP5						LRP5
PSMA2						PSMA2
CEMIP						CEMIP
CSRP3						CSRP3
CXCL11						CXCL11
DCT						DCT
DRAM1						DRAM1
IL3						IL3
MYO10						MYO10
PLA1A						PLA1A
PLPP3						PLPP3
S1PR3						S1PR3
EPOR						EPOR
FAM43A						FAM43A
HSD17B1						HSD17B1
IRF8						IRF8
LTA						LTA
NPC2						NPC2
PLA2G6						PLA2G6
RPS19						RPS19
SLC1A1						SLC1A1
SPRY1						SPRY1
TNIP1						TNIP1
TTN						TTN
XPO1						XPO1
CD81						CD81
MFGE8						MFGE8
MVK						MVK
SPINK1						SPINK1
HOXA1						HOXA1
IREB2						IREB2
KRT15						KRT15
PLXNA2						PLXNA2
PSMB1						PSMB1
RFTN1						RFTN1
TYROBP						TYROBP
AMIGO2						AMIGO2
CAMK2N1						CAMK2N1
COL15A1						COL15A1
FBXO30						FBXO30
MYH11						MYH11
TCF7						TCF7
YBX1						YBX1
EPRS1						EPRS1
PRDX5						PRDX5
PSMA5						PSMA5
RIGI						RIGI
TXNL1						TXNL1
ZFP36L1						ZFP36L1
CRIM1						CRIM1
DDR1						DDR1
DES						DES
ETFB						ETFB
FANCA						FANCA
ITIH3						ITIH3
MAP3K14						MAP3K14
MEF2C						MEF2C
NOP56						NOP56
OXTR						OXTR
STK17B						STK17B
TRAP1						TRAP1
TRIO						TRIO
WNT3A						WNT3A
COL5A3						COL5A3
CRHR1						CRHR1
EPB41L1						EPB41L1
HLA-B						HLA-B
PGRMC1						PGRMC1
PPP1R3B						PPP1R3B
SERBP1						SERBP1
SIRT2						SIRT2
SLCO2A1						SLCO2A1
AACS						AACS
CCT2						CCT2
CD163						CD163
CYP4A1						CYP4A1
FCER1G						FCER1G
FSTL1						FSTL1
GPT2						GPT2
HDAC9						HDAC9
KDM6B						KDM6B
NECTIN2						NECTIN2
STAT4						STAT4
TXN2						TXN2
CACYBP						CACYBP
CPS1						CPS1
GC						GC
MAPKAPK2						MAPKAPK2
FDX1						FDX1
GATA2						GATA2
GZMB						GZMB
LGMN						LGMN
TENT5C						TENT5C
WFDC2						WFDC2
XRCC6						XRCC6
APCS						APCS
CHKA						CHKA
HADHB						HADHB
HOPX						HOPX
RXRG						RXRG
SLC5A5						SLC5A5
STOM						STOM
APOM						APOM
ARHGEF2						ARHGEF2
CASP10						CASP10
CCL17						CCL17
CDCA7						CDCA7
CENPU						CENPU
CNN3						CNN3
DLK1						DLK1
EIF4A1						EIF4A1
HNF1A						HNF1A
HNRNPAB						HNRNPAB
NDUFS4						NDUFS4
PAICS						PAICS
PGM3						PGM3
PKP2						PKP2
RASSF4						RASSF4
TMSB10						TMSB10
E2F3						E2F3
HPCAL1						HPCAL1
NCOA7						NCOA7
TLR1						TLR1
XPA						XPA
ABCF1						ABCF1
BGN						BGN
CKAP4						CKAP4
GSTZ1						GSTZ1
MAP3K7						MAP3K7
NNMT						NNMT
PAWR						PAWR
PRKACA						PRKACA
ZYX						ZYX
PSMB9						PSMB9
VCAN						VCAN
ALDH9A1						ALDH9A1
CAMK4						CAMK4
CCNL1						CCNL1
CEBPG						CEBPG
COL8A1						COL8A1
CTNND1						CTNND1
ETFA						ETFA
ETV4						ETV4
FDXR						FDXR
GPRC5A						GPRC5A
IRF9						IRF9
RARRES1						RARRES1
RASGRP1						RASGRP1
TP73						TP73
TPM2						TPM2
CLCF1						CLCF1
DUSP8						DUSP8
EIF5A						EIF5A
GUCY1A1						GUCY1A1
PSRC1						PSRC1
SOX17						SOX17
YWHAQ						YWHAQ
ARHGDIB						ARHGDIB
CAVIN2						CAVIN2
GHRL						GHRL
HTR1B						HTR1B
KLF9						KLF9
MSR1						MSR1
MYH9						MYH9
OXT						OXT
BOK						BOK
FUBP1						FUBP1
FZD2						FZD2
GATA6						GATA6
IYD						IYD
YWHAG						YWHAG
ALDH1B1						ALDH1B1
ELOVL5						ELOVL5
ACADS						ACADS
ADD3						ADD3
CD40LG						CD40LG
GNB1						GNB1
HPSE						HPSE
NPAS2						NPAS2
SMAD1						SMAD1
STARD4						STARD4
ELF3						ELF3
KCNN4						KCNN4
MTUS1						MTUS1
NCAPD2						NCAPD2
NRAS						NRAS
PLSCR1						PLSCR1
CDK5R1						CDK5R1
DBN1						DBN1
EGLN3						EGLN3
ELAVL1						ELAVL1
FASL						FASL
HK1						HK1
ITGA3						ITGA3
OPTN						OPTN
RFC3						RFC3
UQCRC2						UQCRC2
C4B						C4B
CCL22						CCL22
CEP55						CEP55
CRABP2						CRABP2
CTSH						CTSH
EPB41L3						EPB41L3
IFIH1						IFIH1
ITGAL						ITGAL
KL						KL
NFIA						NFIA
OSMR						OSMR
POLA1						POLA1
SLC16A1						SLC16A1
SRRM2						SRRM2
TMEM97						TMEM97
TRAF2						TRAF2
AVP						AVP
ECI1						ECI1
ACSM3						ACSM3
ARPC1B						ARPC1B
CYP2A5						CYP2A5
DDIT3						DDIT3
FOXP3						FOXP3
PARP14						PARP14
S100A11						S100A11
TRAF1						TRAF1
DDX17						DDX17
DEPTOR						DEPTOR
HNMT						HNMT
IDO1						IDO1
RPS6KA1						RPS6KA1
BDH1						BDH1
EIF4A2						EIF4A2
FAAH						FAAH
IRF3						IRF3
PTGER2						PTGER2
RAB31						RAB31
SDC2						SDC2
SRSF5						SRSF5
TDO2						TDO2
VAT1						VAT1
XPC						XPC
CD69						CD69
CORO1A						CORO1A
CTNNA1						CTNNA1
IFIT2						IFIT2
PDPK1						PDPK1
PF4						PF4
PNPLA2						PNPLA2
TEK						TEK
TNFRSF25						TNFRSF25
BLVRB						BLVRB
EIF5						EIF5
HPGD						HPGD
RPSA						RPSA
ADAM17						ADAM17
BNIP3L						BNIP3L
DYNC1H1						DYNC1H1
FOXA1						FOXA1
GLUD1						GLUD1
NOTCH2						NOTCH2
PLTP						PLTP
PRIM1						PRIM1
ZWINT						ZWINT
ALOX5AP						ALOX5AP
ATG12						ATG12
COL6A2						COL6A2
HDAC5						HDAC5
NCAPG						NCAPG
SAA1						SAA1
[truncated: 9,046 more rows]
