# Supplementary material for: Platelet-rich plasma-derived microRNA let-7a-5p alleviates knee osteoarthritis by regulating macrophage polarization and improving inflammatory microenvironment
Source: Front Immunol. 2026 Feb 16;17:1756467. doi: 10.3389/fimmu.2026.1756467 (PMC12950549; doi:10.3389/fimmu.2026.1756467)
Supplement: Supplementary file 5 [file Table4.xlsx]

## Sheet: Sheet1
PRP		KOA		intersection
BCL6		GDF5		TNF
XBP1		WWP2		IL1A
KIT		SBNO1		CDH2
CDKN1B		LTBP1		HSPD1
CDKN1C		MIR219A1		EGF
ESR1		SLC2A4		IL18
FOS		AGT		SIRT1
PPP2R2A		TAC1		IL1B
MMP1		NGF		CCL2
SOD2		GAPDH		BDKRB2
BBC3		CACNA2D1		PTGES
PTEN		SLC2A1		PTGS2
TIMP3		LHB		BAX
NF2		SELL		IL10
KRAS		CAT		BCL2
NRAS		ABCC1		HMGB1
TRIM71		SOD1		MMP1
HMGA2		CASP3		TNFRSF1A
RAVER2		PML		TGFB1
CASP3		SOD2		IL6
DICER1		TNF		CCN2
PRDM1		NT5C1A		POMC
ITGB3		NFATC1		CXCL1
HRAS		PRKAA2		TIMP1
ACP1		ANXA3		FN1
DAD1		INS1		TLR4
MED28		ENPP2		RELA
SMOX		IL1A		IGF1
DNMT3B		PLA2G4A		AKNA
CCKBR		SLC22A1		CTNNB1
DNMT1		PRKAA1		HIF1A
WNT10B		PARP1		ADIPOR1
NOG		NOS2		BMP5
ROBO1		MED29		POSTN
EIF4G2		INSM1		MMP2
RABGAP1L		PPARA		MAPK8
KLK10		PYCARD		TRAF3
VIM		TNFSF11		OLR1
ESM1		ANXA1		LUM
EEF1A2		NCF1		PIK3CA
TFF1		CALCA		ESR1
NTS		DESI1		ALDH1A2
KIF1A		ZKSCAN3		DKK1
NTRK3		NLRP1		VEGFA
FMR1		MRPL34		CCL11
CD44		POLR2I		CCND1
ABCG2		F2		ACE
MAP3K8		MMP3		TSPO
NLK		GPT		TGFBR1
CDX2		MRPS14		SREBF2
GATA6		MRPS33		TGFA
FGF20		ABCB1		TNFRSF11B
HDAC6		MRPS18C		IL1R1
MMP13		STOML2		VDR
DAGLA		MRPL24		MMP13
MGMT		HRAS		TIMP2
SERPINB9		LCT		IL13
PIK3CG		SFTPA1		TP53
MAPK4		GPAT4		SMAD3
SFRP1		MRPS7		LEPR
SKI		TRIM5		CD44
TGM2		CDH2		FASLG
BAG5		RHOF		SERPINE1
ZWINT		HSPD1		FAS
COTL1		MRPL20		FRZB
NBEA		KCTD5		ADCYAP1
RGMA		ALPL		AR
ACTR3B		MRPL49		GNL3
ACTR3C		PGP		PAPSS2
LGALS8		FBXO3		IL18R1
BOLA1		TEAD4		BAG6
USP35		MRPL17		ADAM12
GALNT8		PREB		ADAMTS5
KMT5A		PANX1		LPAR1
SEPTIN7		AIMP2		HDAC7
HES1		CD5L		KHDRBS1
GJA1		DDHD1		IL16
CDK6		MRPS27		SLBP
POM121		TFRC		SLC26A2
SMAD5		NDUFA7		ADAMTS4
ZEB2		PRR13		PCSK6
MYC		NLRP3		CIRBP
TLN1		HSPB1		F2RL1
GNAI3		DYNLT3		CCR7
HSPA14		RNF128		PIK3CG
PDIK1L		GJA1		STC1
RECK		MIR548V		RHOB
IRAK1		SNORD103C		SOX9
BCL2L11		SNORD14C		PON1
APP		AQP8
DAXX		RPS21
TP53BP2		TIMM17A
EZR		HMGN1
ETS1		SFTPC
HMGA1		MRPL19
TRPS1		PKDCC
CAPRIN1		PLAA
STMN1		PTGS1
TP53		SRR
FOXO3		KHK
AGO2		MAPK3
FOXO1		CCL3
ICAM1		FXN
TOM1		MAPK1
GNAI2		FUCA1
BMF		NDUFA5
AKT3		ABCC3
DDX6		FOS
ACTB		MCCC2
ACTG1		RDH11
ATP7B		SFTPB
CAST		MTF1
RUNX2		PPA2
SERPINH1		PSMA6
SCARB2		IFNG
CDC27		NQO1
COL5A2		CYP1A2
DAG1		HDGF
DBN1		PSEN2
MEGF9		CCNA2
EIF2S1		CYP17A1
EIF2S3		CYP3A4
EPB41L2		ADH5P4
BPTF		NOS
FLNA		PSME4
FPGS		EGF
GALNT3		MRPL12
GDI1		NAT8
GLO1		PLAAT3
GRB10		SERPINA6
HDGF		P2RX4
HDLBP		ATP5IF1
HNRNPD		PHLDB2
HNRNPH1		PIM3
HOXA13		PSMC3
HSP90AA1		CNDP2
ILK		KISS1
IPP		TRPM4
KIF5C		MRPS18B
KPNA2		RPS3A
LGALS3BP		METRNL
ABLIM1		ABCG2
MAP1B		IL18
MAT2A		CYP19A1
MAZ		ATP5MC1
MCM3		ABCC8
MDM2		SIRT1
OAZ2		HCK
PAFAH1B2		COL14A1
PCNT		BBOX1
CDK18		GLS2
PFN1		LEP
PKM		UCP3
PKP2		TBXA2R
EXOSC10		MASP1
POLE		LRRC53
PPP2R1A		LRRK2
PPP6C		IL1B
RBMS2		CCT8
RNF4		MARCKSL1
SORT1		WSB1
SELE		CCDC80
SRSF2		DHRS4
SMARCA4		DSC2
SON		SMOC1
SPTBN2		ABCC9
SS18		CASP1
TCOF1		OPRD1
TFAP2A		TMSB4X
THOP1		CCL2
TLE3		STEAP4
UBE2N		C1QC
SLC35A2		ETV5
VCL		PRMT1
VCP		PSMB5
YWHAG		PSMC5
ZNF708		CHORDC1
ZFAND5		EIF4G1
ZNF236		GDA
BAG6		LY6E
KMT2D		STK11
COIL		ADIPOR2
USP9X		CKS1B
ARID1A		MIR3916
PIP5K1A		NFE4
DYRK3		TAK1
EIF3B		PDYN
EIF3I		CEACAM1
SNX4		NFE2L2
TNFSF10		AGTR1
FUBP1		PEX11A
DDX21		TALDO1
MTA2		CMBL
NOLC1		ISYNA1
TCEAL1		SCARB2
QKI		SIRT3
SEC24C		ATP7A
VGLL4		ATP8B1
ZFYVE16		NOLC1
TATDN2		NDUFS1
NCAPD2		C1QA
ZBTB5		EGR1
USP15		CROT
PTBP3		VIM
TRAP1		GSDMD
PLXNC1		PDLIM1
DCAF7		HYOU1
COG5		MAP2K3
SMC2		SDF2L1
AHSA1		SLC39A8
ZMYND11		ABL1
ZNF460		C12ORF50
ZNF275		SNORD61
TCERG1		DMD
MORF4L1		CCL6
CPSF6		FASN
CORO1A		JUP
FICD		ACSL5
WDR6		ABCC2
PARK7		GPX1
OIP5		CAR3
CASC3		PC
ATF5		PLA2G2A
ZNF652		LIFR
ZFP30		CFH
FBXO21		PSMB8
TMCC1		BDKRB2
PDXDC1		ID4
SETD1B		IRAK1
PPRC1		MITF
TNRC6B		C1QB
ATP11B		IFITM1
ARL6IP1		SDC1
PACS2		RAC2
CSTF2T		COL6A1
SF3B3		VCP
MACF1		AGTR1A
SRRM2		P2RX7
KPNA6		IFNB1
TMEM245		SNORA72
KIF4A		SPATA31E1
SUN2		TBC1D29P
TIPARP		H2AX
LRP10		PTPRF
AUTS2		ACP5
HERC4		NOX1
FBXW2		ALCAM
CKAP2		SLC25A20
CHORDC1		NME1
TSPAN13		IL23A
DKK2		KYNU
DBNL		SFPQ
HIPK2		TYR
MYLIP		DLEU2L
RBM15B		LINC01121
UBIAD1		SCARNA12
CERS2		SNORD56
TMED7		SNORD59A
DERA		SNORD87
SRRT		FBP1
CSNK1G1		RAN
BRWD1		MRC1
NLE1		PFKFB3
TRIM44		CX3CL1
ERCC6L		GAS6
DPP8		GRN
ZNF770		GH1
UBR7		PDIA4
DARS2		ANXA4
SLC25A36		CKS2
OGFOD1		XRCC1
YY1AP1		GSTP1
NSUN5		SLPI
NDC1		DAPK1
NKRF		MIR3911
FAM214A		SLCO1A1
SERTAD4		SNORD46
ATXN7L3		VEGFC
STOX2		ACAA2
CCDC47		PRDX6
PELI2		BTG1
PPM1H		CTSS
CASKIN2		S100A6
KLHL8		ATP1B1
RANBP10		NREP
NCKAP5L		IL24
GPR107		GPAM
C8orf33		ORM1
PHACTR4		HSPA5
HMBOX1		JAK1
PANK3		CFL1
SAP30L		CSF1R
DNAJB14		HMOX1
DOCK5		DIRC1
FBXL18		HSPB8
SLC19A3		LINC00477
PPP1R14C		LINC02870
VANGL1		SNORA20
C19orf12		SNORA54
SLC10A7		TRGV9
FYTTD1		MYH7
MAK16		CDKN3
CBX2		HMGB2
SSH2		BMP6
MIDN		FMO1
C12orf65		GNAS
SLC25A51		TGFBI
TIMM50		AOX1
OSBPL10		CPT2
UHRF2		ENC1
SSX2IP		PKLR
MROH8		CREM
C18orf25		DPYD
EXOC8		MIR622
ZFP1		RNU6ATAC
UBN2		SNORD15A
FAM126B		AIF1
IRF2BP2		S100A4
ZNF805		GCH1
ENO1		IFRD1
LYN		PTGES
NFS1		PTGS2
KITLG		CXCL9
SHISA2		PDK1
OLA1		SAT1
ZNF772		ACE2
CANX		PINK1
MINK1		CBR1
NGRN		CCDC27
PAIP2		SLFN12L
PCBP2		UBE2C
RAP1GAP2		IRF1
INPP4B		HERPUD1
CSAG1		DNAJB9
SLFN11		KNG1
GDI2		EDNRB
ZBTB37		MCM6
PAN2		MGLL
NSMF		CASP4
FAM53C		TFAM
SMC6		THRSP
KNSTRN		ID3
SLC37A4		NAMPT
RABL6		SPARC
RFC1		MAGEA4
TXN		SNORA64
KPNB1		DNAJB1
IPO5		ANXA5
PBX2		ICAM1
UBA1		INHBA
ZNF131		CCL20
MCM3AP		SLC2A2
FASN		CD68
TOP3A		ADGRF2
DIRAS3		C16ORF54
ZW10		GZMH
PIWIL1		SSTR5-AS1
KIF3B		SLC22A8
ZFYVE9		SFTPA2
DMWD		BHLHE40
SART1		SESN2
FAT1		DEFB4
HCFC1		OSER1-DT
MDH2		BAX
LYPLA1		HSPH1
HEXIM1		KLF4
JTB		HSP90AB1
RNPS1		HK2
CEP250		CRISP3
CABYR		TXN
MEA1		ALB
SV2A		GPR31
RNF10		MIR155HG
KLHDC10		CHUK
ZBTB7A		PKM
DERL2		PPARD
EXOSC1		FRMD1
TRAT1		GJD4
GLRX5		IFNL2
PGPEP1		MIR590
POMGNT1		NPPB
PNRC2		PLIN2
DAZAP1		CCNB2
YLPM1		HGF
TRMT5		SELE
PHRF1		CTH
EXO5		CCND2
TANGO6		MT1
PTDSS2		GPX4
ISG20L2		IL10
PHAX		AREG
ARHGAP42		BCL2
B3GALNT2		C3
C5orf51		SOCS3
SAPCD2		GLUL
ZNF714		GOT1
CLDN23		SLC3A2
GANAB		CFTR
FAM83G		GSTA4
RBM10		RRM2
MKKS		NOS1
UROD		C1QL2
SKIV2L		IL1RN
CDKL5		MIR106A
LUC7L2		TRAC
RBSN		DRD2
ACACA		ANGPTL4
RPS17		PRDX1
NKAPD1		PGCP
CEMIP2		PRKY
PRICKLE4		SNCA
MARS1		TMEM215
SMC1A		AIFM1
BCL2		NFKBIA
NCOA3		CD14
E2F1		PRKCA
CASP9		SCD
THBS1		HSP90AA1
FAM104A		EIF2S1
RABL2A		ERVMER34-1
RABL2B		ZNF439
ZNF264		ALOX15B
PARP16		CNR1
E2F6		LDHA
CCND1		MMP9
CDKN1A		IGFBP3
TUSC2		NR4A1
SESN1		TXNIP
IL6R		MET
CFL2		MYD88
SP1		IKBKB
BACH1		CASP8
IGF2BP1		UCP2
ACVR1B		CAV1
CCNG1		KDR
EGFR		MAP2K1
NME4		CYBB
AHR		SCD1
CD59		CPO
STK4		MIR503HG
HERPUD1		SH2D6
ECHDC1		CLU
PIK3R1		GSTA3
CDC34		PLAU
SOCS1		HMGB1
PAK1		TIMM29
EZH2		PLAT
UBE2Q1		IZUMO1R
TGFBR3		LRRC10
POLR3D		SOX30
CCND2		F3
MEIS1		COL3A1
CDC25B		GRK1
AURKB		FSHB
ATP2B1		ODC1
ATP6V1B2		KEAP1
YWHAZ		COL1A2
AGO1		CXCL12
BNIP3L		LINC01588
ARID3B		MMP1
RBMXL1		CDSN
NFKB1		CEBPA
MEF2D		TNFRSF1A
E2F2		SERHL
BMPR1B		SERPINB12
CD276		IGHA
RDX		PPARG
WNT1		GSTA2
FOXJ3		CIMAP1C
MAPK11		PSME3IP1
UBAP2		REG3A
CS		TBATA
NFATC2IP		UPK2
HSF2		TGFB1
PTP4A1		CYP2C19
RAD21		CYP11A1
STAT3		GAL3ST4
ACTA1		GGN
ADH5		IL6
PARP1		KIAA1614
AK4		PPP1R27
AMD1		HIGD2A
ARG2		FABP4
ATP2A2		TRIM17
BCAT1		ABCA1
ZFP36L1		CSF2
CALU		DEFB4A
CAMK2D		H2BC17
CASP8		KCNG4
CCNT2		LINGO3
AP1S1		TM4SF18
CCR7		P2RY13
CRY2		TOP2A
CSNK2A1		GSTP3
CTPS1		P2RX3
CD55		DUSP1
ARID3A		CYP2D6
DSC3		GDPGP1
DUSP1		NOX3
DVL3		SNORD22
EDN1		TH
EGR3		MIR23B
EPHA4		NAALADL2
FPR1		CYB5RL
FXN		HOXC8
GABPB1		NEU4
GATM		TMEM181
NR6A1		TMEM221
GLUL		CCN2
GNG5		LPL
GOLGA4		ACTL6B
GPM6B		FOXL1
HAS2		SHISA9
HMGN2		TMEM126B
FOXA1		VWC2
HOXC4		ACACA
IGF1R		APOE
IGF2		IL12B
IL6		NR1H4
ITGA3		POMC
IVD		CYP2C9
KPNA5		MAPK14
RPSA		NPAS3
LMNA		SERPINA3C
LTA4H		ASTL
MXD1		CPT1A
MAGEA3		FTMT
MAGEA6		GASK1A
MAGEA12		KREMEN2
MDM4		LY6G
MAP3K1		LAPTM4A
MTHFD1		STAT1
MYO9A		CDKN1A
NAP1L1		MDM2
NCBP1		POR
NEFM		TENT2
NPC1		B3GNT8
NPTX1		C1QL3
SLC11A2		GPR173
NUCB2		LYRM4
PAFAH2		MIR342
PDGFB		SLC25A40
PEX14		UTS2R
PLAGL2		SULT1C3
PLCG2		ADIPOQ
PLOD1		ALDH1A1
PMAIP1		C2CD4C
POLR2D		RIMBP3
POU3F2		ATF4
MAPK6		FAM3A
PSMA2		LMX1A
QDPR		STAR
RAB13		CD209
RFC2		CDH12
RPL4		FAM78B
RPL9		IFI27L1
RPL30		KLHL17
MRPL12		ZDHHC19
RPS3A		ZNF467
RRM1		TRPC5
RRM2		COMMD5
SHMT2		CNTN5
SLC20A1		FAM131B
SNRPC		FLT3LG
SNX2		LRFN5
SPTBN1		TRIM72
STAT2		BID
STRN		FCNA
STX3		TMEM126A
SURF4		CXCL8
SYT1		CAPSL
TAF5		CD300LG
TRAPPC10		CXCL10
TNFAIP3		FOXE1
TRIO		HYAL3
VAV2		IL20
VDR		PHF21B
ZNF28		PROKR2
ZNF200		SP8
MLLT10		TACO1
TRRAP		ANXA9
CDC7		C3ORF52
DEGS1		E4F1
GBF1		LEFTY2
TNFSF9		NELFCD
TNFRSF10B		RARS2
PEX11B		SF3B6
SLC5A6		ARPIN
MBD2		TPRG1L
BAZ1B		GPR37L1
CLDN12		MIR152
USP14		MRPL53
ATG12		TFAP2E
CTDP1		BIRC7
ATP6V1F		C1ORF116
HAND1		CCL5
ITM2B		EXOC3L2
ONECUT2		H3C13
ATP6V1G1		MINDY2
NUP155		MRPL36
BZW1		NCCRP1
UBE3C		POLDIP3
ESPL1		REM1
EIF4A3		TGM5
SNX17		TM2D3
TSC22D2		ZNF362
DNAJC6		MBTD1
AREL1		HOXD11
SMG7		LAMTOR1
UBAP2L		MRPS35
AMMECR1		NKX2-2
HNRNPDL		SNX30
HDAC5		CXCL2
HUWE1		CHCHD1
TSPAN3		MTX1
PREB		RBIS
RBM6		TATDN2
LHFPL2		BEAN1
ZNF443		CCDC137
AKAP8		CSNK1G2
PCGF3		DUSP15
TUBB4A		MEA1
IPO7		MYEOV
PDLIM5		NMBR
TGOLN2		PHF24
IGF2BP3		RGS7BP
SLC12A7		VPS37D
PGRMC1		PSENEN
PNRC1		TMEM258
ASCC3		TRABD
LILRB4		TXNRD1
CNTRL		MKI67
HNRNPUL1		AIRE
ATXN2L		DZIP1L
GPN1		FAM184B
NID2		HARS2
COPZ1		IL36RN
RNF44		MIR106B
FNDC3A		MIR98
ZNF609		MRPS15
TAB2		MRPS23
PLXND1		SEC11A
KDM6B		SLC34A1
GGA3		TGM3
PMPCA		TNFAIP8L2
SEL1L3		TMEM69
KIAA0930		MAS1
LARP1		AAGAB
AHCYL2		ATG9B
MED13L		BMP10
CBX5		COX19
RBFOX2		DNAAF3
PIGN		EDEM2
CARHSP1		GTF3A
CD2AP		LCLAT1
PLD3		MAP1LC3B
FKBP8		MEGF11
NIPBL		MEP1A
INTS7		MIR99B
GORASP2		NAXD
ANKRD17		POLR2K
CHTOP		WASHC4
TAF5L		MAPK9
PALD1		ABCB5
DISC1		ATCAY
NKIRAS2		ATP5MC2
C19orf53		CILP2
ABT1		COL21A1
TMED5		GDF2
MRPS2		JKAMP
NAA20		LMX1B
RNFT1		MARCHF5
CPA4		MYF5
THEM6		NXPH1
NCKIPSD		POLR2G
DPH5		RHCG
TAF9B		SPP1
BCOR		SSTR4
CDKAL1		TLCD3A
SEMA4C		TMEM150A
USP47		TXNDC12
BSDC1		VWA7
FIGN		KCNH2
ARL8B		CISD2
LRRC20		INS
UBA6		STARD3NL
SYNJ2BP		FAM217B
YOD1		FOXD1
NDUFAF7		HDGFL2
CDV3		ITGBL1
KIF27		MIR146B
G2E3		MIR15A
IPO9		MIR20B
TXLNG		MYOZ1
TMEM165		NYNRIN
MEPCE		SLC30A6
DIABLO		STX4
SAR1A		TRPM1
C1GALT1		CXCL1
SMARCAD1		JAGN1
C12orf4		OTUB1
PHTF2		RABAC1
MRS2		SCAMP4
BIRC6		AOAH
MTUS1		CABIN1
MIB1		IL19
KIAA1328		KCNN1
ARRDC3		LMAN2
IGDCC4		LMF2
ABHD17C		NHLRC3
SNX6		PITX3
PRSS22		SCO1
MARCKSL1		TRIM31
SPATS2		ZNF385B
PLEKHA3		ZNF93
ATG9A		HMGCR
EFHD2		EMC8
ADIPOR2		FAIM2
DYNC2H1		AKT1
LIN28A		CAPN9
PTGES2		CGAS
EDEM3		CHST6
LIMD2		GALR1
SETD7		GSTM1
COLEC12		IL27
C1orf21		MAST1
ZNF611		MNDA
DNAL1		MYLK2
SESN2		NARS2
KREMEN1		NOS2A
ZNF644		OLIG3
PHF6		PLGRKT
SYVN1		STXBP2
USP38		UCN
FUT10		VAMP3
ZNF587		AMY1
PPP1R15B		B3GNT3
GADD45GIP1		IL36B
ZNF799		KLF1
ANGEL2		KLRK1
DHX57		MRPL32
FMNL3		NDUFAF3
MARS2		NEUROG1
ZFAND4		PDIA2
PAXBP1		RIMKLA
FNIP1		HIKESHI
SLC35A4		MRPL22
LRRC42		SIGIRR
PDZD8		TIMP1
LRIG3		USP39
NAA30		YIF1A
MSI2		CALCR
RAVER1		CAMSAP3
SYNPR		CNIH3
GRPEL2		CYSLTR2
PM20D2		DISP2
BRI3BP		DRAXIN
SMCR8		IRGM1
ZNF417		LRRFIP2
ZNF555		MEFV
SIK1		MIR17
ARL6IP6		MTERF3
DTX3L		NEMP1
CEP120		NOVA2
ANKRD46		RB1
TMTC3		RDH14
IFNLR1		TRAPPC1
TMEM64		ZNRF2
AGO4		ATP6V1F
ANO6		BCS1L
TXLNA		CYP4A3
KLHDC8B		MRPS34
ZNF584		RNF7
PDE12		SUGT1
SLC16A9		UBXN4
JAZF1		ACKR1
TMED4		APOL3
RNF144B		CACNA2D3
ASPM		EBF2
PGM2L1		EFCAB7
ZNF780A		F2RL3
MTX3		HOXA3
NHLRC2		KCNF1
NHLRC3		NUBP2
BEND4		SF3B5
LIN28B		SLC35F3
RBM12B		ST8SIA5
FNDC9		TFB2M
PEG10		CDKN1B
SALL3		CLEC4F
WDR46		EDARADD
ATG4C		EVPL
SUOX		GADD45A
CRX		MAK16
OPRL1		MRE11A
PRIM2		MTERF2
RPL35A		P2RX2
FAM13C		POMP
PDE4DIP		RNF149
ZNF774		TLE5
SUMO1		CGRRF1
RWDD1		CLDND1
SMPDL3B		FUT8
ACER2		OSBPL11
BTBD1		POP5
ZNF260		SEC11C
KIAA2026		SLC35E3
OPA3		ADAMTS14
CELF1		BIRC5
KCTD21		DACT3
WIPI2		IL9
ACOT9		LIN54
GGPS1		MRPS16
DNAJC28		PIN4
TUBB2A		TRNP1
FAM222B		NR3C1
UBXN2B		PHF5A
ZNF629		ANKMY2
UNK		ELAPOR1
DNA2		FN1
MTFR1L		GGA2
ZNF578		GPR88
PAQR5		MS4A6A
CEP170B		SAMD5
ORAI2		SLC25A28
CNBP		SLC2A10
RHD		TBC1D10A
REPS1		TBX6
ZCCHC9		TLL1
UPP2		ZBTB2
KCTD1		ALG14
ATXN7L3B		FCGR2A
RPS24		HINT2
TMX2		NSMCE1
TTC26		RNF26
ZNF566		YIPF5
JPH4		SREBF1
BUD13		ACP6
CAND2		AJAP1
EWSR1		DCUN1D3
ZNF746		DIRAS2
SKA3		FAM135A
NDUFS2		IL36G
ZMYM3		KIF26A
RAB40C		MIR20A
POLL		RASSF7
ALDH7A1		STX1A
FBXL20		CHCHD2
MAP4K4		GCLM
AQP6		PDK3
COL8A1		PPP4R3B
F2R		TMEM62
FMO4		TUT7
ATXN2		KATNAL1
RIOK3		MIR205
WASL		MRPL16
GP5		MRPL40
SFSWAP		NDUFC1
AKAP17A		RABEP1
MPL		SNX18
ARIH1		SYNE3
RANBP2		TMEM40
NEU3		TPST2
DDX18		TRAPPC3
WWP2		EDN1
IKZF3		TLR4
BAZ2A		BARX2
NUDT5		BMP8B
ACAD8		CDK1
UBOX5		DLX3
EXPH5		IL18BP
ICOSLG		MAP3K2
PLEKHO1		MRPL11
C1RL		MRPL14
TTC22		MRPL47
SAMD4B		MRPS31
SLC38A7		MYBPH
TMEM39A		NDUFB1
TBC1D19		PKP3
NUDT4		PTTG1IP
RAD18		UNC5D
PDP2		BCCIP
PCIF1		DERL1
NSD1		SNX24
S100PBP		ASIC1
AIDA		HLA-DMB
HOXB4		CARS2
CYP2R1		CCL21
NAA35		EED
CEP135		FGD5
CLPB		FITM2
EMILIN2		KCNJ10
TOMM40L		NFYC
TRAF7		SCAMP2
NOA1		SMC6
COX14		PALD1
RAB11FIP4		VCAM1
TMEM241		FKBP3
TRIM5		CD72
ZC3HAV1L		EID1
NOM1		ELOA
ZC3H18		GLT1D1
SDR42E1		GPR161
MAP2K7		HLA-F
DIS3L2		HPS3
METTL6		KRR1
MFSD8		MRPS18A
FAM43A		NDUFS6
B4GALNT3		PDCD1
ZBTB8OS		PIP4P2
NAT8L		SLC35F5
NDUFAF3		SLITRK5
C2CD4A		TICAM2
RPS15A		CCNB1
C19orf47		CMTM6
FZD9		CYCS
CRYBG3		P2RY6
ADSL		SLC33A1
COX6B1		TIMM13
FARSA		GATA5
RPS4X		HSPA14
RPS10		MEOX2
LRRC37A2		MIR17HG
PRR5-ARHGAP8		MRPL46
MT-ATP6		NDUFB7
MIEF1		NPR1
POTEG		RSPO1
NUP58		SEMA3D
UHRF1		SFRP5
POTEM		SYNGR3
GTF2I		TLCD2
ERO1A		MGAT4B
SOCS7		MRPL50
ZNF8		ARPC5L
ZCCHC3		BYSL
BMT2		COPS5
LIX1L		IRF2
GPAT4		KIF5A
CASTOR2		LUC7L2
ZNF738		RAB2A
CSF1		SEZ6
LAMC2		TMEM38B
FBXW11		WDR36
UHMK1		A4GALT
FAM81A		BCAS2
EML4		C15ORF48
CLCN3		CIAPIN1
EYA4		CPNE5
USP48		DLX4
HMGB1		GRM8
SNAI2		KIF7
SLC22A5		MFSD4A
RPIA		NRG2
NIN		OGDHL
CYB5R4		P2RY12
KLHL12		PPM1E
HSP90B1		PRR7
CEBPG		SNAPIN
RBM8A		SNHG8
JARID2		TMC4
BAX		TSTD1
LARP4		ACOX3
LDLR		BET1
AGO3		CDC5L
CCNA2		HOOK3
IGFBP5		KCMF1
MCM10		RELA
TNRC6A		TMX1
RAB1B		CCNT1
FBXO28		LPCAT4
ITGA5		MOGS
RUNX3		MRPS12
FOXP1		PRSS35
SLC7A11		PTK7
ABCB7		TOR1AIP2
ACACB		WBP1
ACVR1		UGGT1
CRISP1		ZPR1
AGTR2		BDKRB1
ALCAM		MRPL23
ALDH3B2		AAMP
ALPI		ABHD15
APBA2		CDH16
APBB1		GRAMD1A
APBB2		KAZALD1
APLP2		MARCHF6
STS		MRPS22
FXYD2		NUBP1
ATP7A		PGGT1B
BIK		PPP2R5A
BPGM		PRPF6
CCNC		RAB3IL1
CCT6A		TMEM156
CIDEA		TP53I11
KLF6		TSFM
CPA3		TWIST2
DCK		VPS26A
GADD45A		VPS29
DLG2		XIRP1
DLX6		FNDC3A
DPT		GNG4
DSG1		IGF1
EPB41		KCND2
FCAR		MAFA
FLOT2		MBD3
GAS1		PRRX2
GDF9		PSMD6
GDNF		RAD52
GFRA1		SLC17A2
HCCS		SRSF4
HLA-A		TRDN
HLA-G		TSPAN1
HMGB3		UST
HMOX1		WIPF3
IL13RA2		SLC48A1
INHBA		APP
ITGB8		C1GALT1C1
KCNJ6		CCNO
KCNJ16		DDX54
KCNQ2		HAVCR2
KPNA4		HIPK1
LHCGR		IPCEF1
LIPC		KCNIP3
LNPEP		METTL14
LOXL1		SIX4
LPL		SMARCB1
LRP4		TMEM33
MATN3		COX3
MECP2		AOPEP
MLH1		ECPAS
MAP3K9		FCHSD2
NR3C2		GNS
MYF5		UFM1
NDN		ALYREF
NONO		EIF3J
CNOT4		EPHA3
GPR143		IRF2BPL
OVOL1		KISS1R
FURIN		LMO1
PIK3CA		MGAT4A
PKP1		NDUFB4
PNLIPRP2		NOS3
PPP1R3A		RBM17
PPP2R3A		RGS1
PRKAA1		SH2D4A
PRKAB1		TTYH2
PRNP		TUB
PROX1		WSCD1
PSG2		ZFPM1
PSG9		ZNF395
PTGER2		ATP6V0E2
RAB3B		ELOC
RFX3		GLRX2
RHAG		MAGOH
ROCK1		MLYCD
RORC		PRRX1
SAG		RAB11A
CCL11		TM9SF3
CCL17		TOR1A
CXCL5		AGFG2
SLC22A3		B4GALT2
SMARCA1		HYKK
SNRPD1		KIRREL1
SORD		MIR221
SOS2		MRPL4
SOX11		NDUFB9
SSR3		NDUFS2
TACC1		SH3RF3
UBE2D3		SNX4
UGT8		SV2B
FZD5		NSUN2
CUL5		RAB38
FXR1		ADRA2B
NME5		APBB1
STX16		ATP6V0B
RPS6KA4		CAB39
GPRC5A		CCDC85A
NTN1		CCL26
ADAMTS4		FOXP4
SH3PXD2A		GRPEL2
SECISBP2L		HRG
PHACTR2		NDUFA6
MLEC		NFS1
FRY		RHOBTB2
ATP6AP2		SBSN
STX6		SCRIB
TRDN		SGPP2
NDRG1		SLC14A2
SYNCRIP		TSG101
MRPL28		UQCR10
DMRT2		YARS2
SRSF10		DDOST
UTS2		SLC17A1
BTNL3		TMED3
KIF2C		EIF3I
DNAJB4		LYVE1
ADAMTS6		ADSL
AKAP11		BCR
CD300A		CDC42EP5
BTBD3		EHBP1L1
KLRK1		FAM111B
MAST1		HBA-A1
USP33		KCNJ11
CLUAP1		MANSC1
CDK19		MLLT6
MRPS27		MRPL33
ATP10B		PAQR5
DTX4		PDSS1
SYNE2		PI4K2B
SYNE1		SERPINA3K
ZDHHC17		SNRPD3
SIRT4		TIMM10
NCS1		KLF12
AP4E1		AKAP8
LEPROTL1		BOC
HEY2		C1QTNF1
ZFYVE26		CRHR2
SNAPIN		CRYBG1
PDSS1		FOXF1
PRKD3		GSK3B
OSBP2		GUCY1A2
TTLL1		IGSF6
SUMF2		POLG2
TPGS2		RASA1
HAVCR1		RIN3
CDH20		RND2
YPEL1		SLC6A11
GMPPB		TRAPPC6A
BAZ2B		ANKH
NOX4		ABHD1
IL21R		ACTA2
ITSN2		ADAMTS7
CKLF		BANF1
ETV7		CXCL6
RAB14		DUOX1
TUBA8		EXOSC5
BCL11A		MR1
SLC38A2		MRTO4
RHOF		NOD1
OTUD4		NRAP
AHI1		NUDT21
ZCCHC2		P2RY1
MTMR10		PCDH10
AGGF1		PSTPIP2
CEP55		SLC39A10
HEMGN		SPSB4
DNAH3		TINF2
HIF1AN		VWA1
BTBD7		ADGRD1
RCC2		C1QTNF4
PCDHA4		CILP
CCL28		CTCF
MUC13		ERC2
CA10		PANX2
PNPLA2		PDE8A
RTN4		PLPP2
RNF150		REEP3
NLGN4X		RNF144A
HRH4		SEMA5B
AVPI1		SMARCE1
CLSPN		SYTL5
RAPH1		TSPAN3
KCTD14		VAV2
STEAP4		OAS1
NPEPL1		RNF144B
TBL1XR1		ANKRD44
ASB13		ASPG
GSTCD		CCR4
TUBAL3		CDH22
NOL10		CES2C
CCDC92		CLCN7
ADAM33		DPYS
ST6GALNAC5		FMO4
TMEM47		LCOR
CALN1		LMOD1
SLC25A18		MBTPS1
ROPN1L		NHP2
RAB34		NOP16
FSCB		NUDC
TKTL2		PSTPIP1
PLXDC2		PYROXD2
SERAC1		SCAP
ZIC5		SPI1
STON2		TEX264
CHRFAM7A		TIMM8B
PHLDB2		TLK1
MCFD2		TMEM140
STARD13		TRIM13
SESTD1		TRIM47
NXPE3		AKNA
RFT1		ALPP
CAPN13		CBFA2T3
TPTE2		CGN
OSBPL11		CPPED1
CTHRC1		DMKN
FOXN4		DRD5
DCUN1D3		GABPB1
PROKR2		GHITM
CPNE4		MARK2
ZPLD1		MRPL13
ENPP6		NDUFB5
VPS37A		NEO1
PIH1D3		NXPH3
ASB6		OGFR
SLC32A1		PAN2
SESN3		PNPT1
TOM1L2		RAB5C
ABCA13		RIN2
ZDHHC15		SEC63
RASSF6		SENP6
DCP2		SLC28A2
LCA5		SURF1
SLC39A11		PHF20L1
RAB12		RPL37
KHDRBS2		SAR1B
YPEL4		AP2A1
PATL1		ATP5MC3
KDM1B		ATP6V1H
MKX		CTNNB1
C12orf40		CYP2C23
EOGT		EEF1E1
IGSF10		FOXG1
SUMF1		GBA1
TMPRSS11A		GCAT
SLC6A19		GPLD1
IGFBPL1		LAP3
SLCO4C1		LCP2
LYSMD1		NECTIN3
ANKUB1		PPM1K
GLI3		RFC2
CYBB		RNF125
NEURL4		RPL34
TUBG1		SLC46A1
RBM23		SOX13
PIK3R3		SSX2IP
TCF7L2		TNS2
IGSF1		AATK
PPARD		ATP6
BMP3		CLPX
HLA-C		CYP2A13
COX7A2		H1-10
YWHAB		IFRD2
WNT2B		KBTBD11
SLC2A1		MPP1
RALY		MYL2
PPP6R1		PPAN
APLN		RASD2
MYO3A		RMI2
RBM38		TDRD7
ZDHHC6		THPO
PLA2G12A		TRERF1
KIAA2013		UQCR11
AP5B1		HIF1A
IL23R		ABCB9
VGLL2		BCL9L
ARMT1		COL1A1
TXNIP		CTBS
ADGRL2		EPN2
TOMM70		GPC6
PCNX1		NDUFS8
TMEM266		NLRP12
TEX13A		PUS1
GPHB5		SCAMP5
MACROH2A1		SH3BGRL3
TRMT9B		SPNS2
TENT2		STK38L
DIPK2A		TFB1M
OBI1		USP10
KIAA1456		VIPR1
SLC7A6		WNT2
PLAG1		CDH3
LAMC1		COLEC12
VAMP3		GALM
E2F5		IL4RA
UST		PTGIS
SERP1		ADORA3
CAP1		ATL2
CHST11		BBS2
ARCN1		CDK5RAP2
SLC17A5		KCNJ8
PTTG1IP		KDM6A
SOX4		KIDINS220
FAS		LAT
CDC25A		SLC16A11
MITF		SLC25A23
IRS2		TECR
SYNGR2		UQCRB
AK2		CCT4
TEAD1		EBNA1BP2
CTNND1		IPO7
TNFRSF21		PSMD8
BAZ1A		ACO2
CRKL		KITL
MBNL2		LOXL4
KLF13		LTC4S
CTSC		NDUFS3
JAG1		PAK3
TGFBR1		PTGES2
BMP2K		SLC45A3
CLINT1		TLR8
OSMR		ADGRL2
EGLN3		GCKR
TRIB1		TMED2
CCNJ		ACAA1
VAV3		ADIPOR1
ABCF1		B3GALNT1
ACADM		BMP2K
ADA		CGA
ADCY9		COX7A1
BIRC3		GUCY1B1
RND3		KDM5A
ARRB1		MBOAT1
ZFHX3		NDUFA3
BCL9		NHERF2
CFB		PALM2AKAP2
CALCB		PCNA
CCNF		SBK1
CDK7		SNRPF
CDKN2B		SNX29
CEBPD		GRM4
CHD1		MAP1A
CHD4		MPZ
CHML		NDUFB3
CHRNB1		RAB3D
CHUK		RPN1
SLC31A1		RTN4R
COX10		SDS
CPOX		SLC15A3
CYP19A1		SQSTM1
DDX10		SSRP1
CYB5R3		TRIM14
DPAGT1		CAVIN3
HBEGF		LYZ2
ECM2		NDUFAB1
DUSP9		PPID
NR2F6		RBM5
FKBP3		RPS13
GABRE		SUOX
GALNT2		ADGRE5
GCNT2		CAMP
GNA12		CBX1
GPR37		COL10A1
MKNK2		CSGALNACT1
CXCL2		EGFL7
HIVEP1		EPS15
HK2		FANCC
HMMR		GMPPB
IFI16		HNF1B
IFNAR1		MIR146A
IL10		NDUFV1
IL13		PXMP4
TNFRSF9		SP100
IMPDH1		TOX2
KCNJ15		TP53BP1
LIFR		CXXC5
FADS3		EXT1
LMO7		GCLC
LTBR		NIFK
SMAD7		RHOU
MAGEB2		CCL1
CD46		CLYBL
ABCC1		COX7A2
NEK3		CXCL15
NFIL3		CYB561
NPR3		HJV
ROR1		HOXB9
NUP98		NDUFS5
OLR1		PGPEP1
OXA1L		SGPL1
PBX3		SLC27A3
CDK17		WNT1
PDHB		CHAT
PHKA1		EGFR
PIGC		PSMD14
PIK3C3		SH3BGRL
PLAGL1		ARHGAP24
PLOD2		ATP5MG
POU2F1		CYP1B1
PPAT		HLA-A
PPP4C		NDUFA1
PRKAA2		NPPC
PSMD11		OTC
RABGGTB		SAA2
REL		SEPHS2
RGS16		SLA
RPS6KB1		SLC44A4
RPS6KB2		SPAG1
S100A8		ST3GAL6
CCL2		SUSD2
CCL5		TMOD2
SLC2A3		UPB1
SMARCC1		VAV1
SNRPA1		CHPT1
SOAT1		STEAP3
CAPN15		CCNC
SUV39H1		COQ8A
TARBP2		CPB2
TEAD4		CTPS2
TFPI		FGF23
KLF10		GALNT16
TNS1		HBA1
TRAF1		IER5L
XK		KCNK2
ZFX		LACTB2
ZNF74		MADD
ZKSCAN8		MMP11
ZNF202		PARP12
PXDN		PLCB3
SCG2		PTGES3
FZD3		SFTPD
PICALM		SYT7
SPARCL1		UBE2B
DYRK2		UQCRH
TPST2		ABCD3
CDC42BPA		ELOVL7
NIPSNAP1		FGF10
AGPS		GABRA4
THOC5		HSD3B7
STC2		NME4
ASMTL		PARM1
RTCA		PDCD11
AKR1C3		SLC7A6
EIF3J		TIMP4
CDC23		WNT5B
B4GALT3		ZCCHC24
PABPC4		PNPLA8
RIPK2		ST13
SNAP23		CLTB
ALKBH1		FABP6
IER3		GOSR2
USP10		KCNH1
SLC16A3		KLKB1
RASSF9		PCSK1
IL32		PLEK
STK17B		PMVK
NREP		PPP1R14B
PPT2		TIFA
RASAL2		TMEM47
CHST3		WASF2
EIF4E2		CCL12
TTLL4		COX6A1
IQCB1		DYRK3
TRAM2		HR
DOCK4		HSD17B12
SERTAD2		MALT1
URB2		PRRG4
RB1CC1		PSMA7
ZBTB24		S1PR2
MED24		SFXN3
ZBTB39		TICAM1
TBC1D4		TUBB4A
ZBED4		COMTD1
RBM19		CORO1C
USP3		EHBP1
MED6		PSMA3
ABCC5		PSMB7
LPCAT3		SERPIND1
SLC25A13		YPEL5
NME6		ABTB2
TIMM17B		CCN4
SPRY1		COBL
ZMPSTE24		ENAH
SIGMAR1		IL2RG
RGS19		NDUFA4
ZNF267		PECR
WARS2		PGM2
SEC24B		SRGAP3
TMEM147		STAMBPL1
CRTAP		SUCLA2
SEMA3C		ZMYM3
SLC19A2		FOXN3
IGF2BP2		PSMB2
TRAF3IP2		ACOT7
PLK2		AKT1S1
PPARGC1A		ALS2
DBF4		CD28
CLP1		EHD2
RBPMS		ERCC6
SLC35D2		KMO
RAPGEF4		LAD1
DIDO1		MLPH
ADAMTS5		RAB1A
PRDM4		RDH10
BTN2A1		SORBS3
GLMN		TRIM63
FZD10		FSCN1
DUSP10		MBL2
RNF13		MMP8
MTF2		RYR2
RHOBTB3		CORO2A
DOLK		COX17
MLXIP		CXCR3
MAPRE1		EPHA1
PDCD11		SEC61A1
RRP1B		SLC12A4
FRMD4B		SLC3A1
PSME4		ATOSA
PRRC2C		CES3
CLUH		ELOVL1
TBC1D30		EWSR1
SRGAP2		IRF6
ZNF281		KHSRP
SMUG1		LHX2
ZNF473		LPGAT1
MMACHC		NKX3-1
RPAP1		PLEKHB1
LRIG1		RBMS1
GAPVD1		STBD1
TES		TUFM
SACS		YPEL3
NARF		ACSF2
CNNM4		APRT
TIMM13		BAP1
HSPB7		COX7B
SNX5		DNM2
RAB30		FGR
MCAT		FTCD
SNX24		GDF10
ANKRD11		GPM6B
SCHIP1		HEXA
NRBF2		HS3ST1
ASAP1		HSDL2
POLR1D		LTBR
MRTO4		OPRK1
KLF3		PSMB6
BFAR		SET
ERGIC2		SHANK3
GMPR2		TLR5
ZDHHC3		TMBIM1
IP6K2		TOP2B
NELFCD		SARDH
VPS54		TP53I3
WBP11		ACP3
YIPF1		ACTN2
KCTD5		BLVRA
MIOS		CFP
CHPF2		COX6C
WDR74		COX7C
SLC35F2		DDX60
RNF111		DSCC1
GATAD2A		ENDOD1
GDAP2		GRK3
PALMD		KCNN2
TMEM45A		MPZL2
MTPAP		TAP2
TMEM38B		TRPC6
STEAP3		WWC1
WDR33		ATP1B2
PLCXD1		ATP5F1C
LGR4		BCOR
CHRNA9		BLNK
CHD7		CPLX2
POLR3E		CYP2E1
COA1		DLL4
FGD6		ENTPD1
BIN3		GGH
ACKR3		GMFB
AKR1B10		HEATR1
AVEN		MID1IP1
SALL4		NDUFV2
HEG1		PAX8
USP36		PPBP
DENND1A		TNPO1
PCTP		ZC3HAV1
SENP2		ABCC6
AASDHPPT		CACNA1C
ZFAND3		CLIP1
XPO4		CSTB
PARP12		NUDT7
FNDC3B		PFKM
VPS33A		PTMS
ZBTB10		RBM39
LRFN4		SRGN
ALG8		SSR1
TAF1D		DHRS2
GNPTAB		DSG2
ATP13A3		FGD4
ARSJ		FH
COLGALT1		GPR155
MOB3B		GPX8
ARHGAP28		GRINA
ESRP2		HIBCH
C10orf88		LIMK1
NAA15		LRAT
PROSER1		MAPRE1
COQ10B		OASL
GRPEL1		PSMD1
FLAD1		RAB8B
PUS1		RNF213
SLC25A32		RSRC2
NUAK2		STAT3
TMEM164		ANGPT1
WDR73		ARPP19
MFSD5		BMP5
NAV2		BZW1
C5orf30		CPNE8
MYLK3		CTHRC1
IMP4		HACL1
MED8		IVD
SOCS4		MPO
CANT1		MRPS6
ZNF573		PAX3
SLC2A14		PIMREG
TET3		SEMA3B
SGMS1		SLC6A13
MAGEA2B		TNFSF14
MAST4		TOMM20
VGLL3		UBE2I
TMEM41B		APLP2
IGF1		ATOX1
CBL		CREG1
CNIH1		DUSP3
POM121C		HPD
PUDP		PDGFRL
ADGRG1		RPL23
MAGEA2		SLCO1B2
PLPP3		CCKBR
THAP12		DAG1
PALM2AKAP2		ELOVL3
IQCJ-SCHIP1		FBLIM1
TLCD3A		FKBP11
MEAK7		GAB1
AKAP2		GYS1
COL3A1		IGFALS
TPD52L2		KIF14
NR4A1		LRIG1
ISL1		PAPSS1
LBR		PLXDC2
KMT2A		PRKD3
PDGFA		RAPH1
RAD9A		ARHGAP5
RFX5		CCL8
RPL31		CHGA
TLE4		CHRM4
GPR137B		DHRS7
BUB3		FZD4
HOMER1		HIGD1A
TOMM20		HNRNPM
SPATA2		METAP2
RBM12		MIR34A
CALCOCO2		PDZD2
DLC1		PPP1CB
TBC1D9B		PRKD1
ERC1		SCARA5
LARP4B		SCPEP1
USP24		SPAG9
FBXO3		TAPBP
RPUSD2		TBX21
GOLT1B		UBA7
SLC30A6		CCT5
UTP6		CSAD
PCNP		NID1
RALGAPB		S100P
FAM135A		SCN5A
CACNG8		CCR6
TMEM135		CKM
GPR63		DEPDC1
STK40		ETFDH
KATNAL1		GFRA2
CBR4		HMGN2
LIN52		INA
ARRDC4		PARP9
ZNF526		POSTN
ZNF354B		TBK1
SREK1		ATP6V1B2
SPRYD4		CGB3
ZNF763		CLEC7A
SREK1IP1		CYB5B
PRR13		MIR155
CIZ1		MTA1
NCOA1		OSBPL3
MRPL51		PNN
SENP5		PYCR1
NEMP1		SAA3
ZNF280B		SLK
CARNMT1		SRD5A2
CAPRIN2		UMPS
MYH9		ZBTB10
ELF4		ZFHX3
SOCS3		ENPEP
CALM1		MMP2
DYNC1LI2		RORC
GPS1		RPL17
GTF2E1		ARHGEF3
HDAC2		CALM2
HNRNPA2B1		CD53
ROR2		ENTPD5
CCL7		GFPT2
SLC5A5		GNAI3
TG		MAPK8
NKX2-1		NDUFB8
FZD4		NFE2L3
SLC25A12		PDK2
RABEP1		PRXL2A
SLC33A1		RCN1
CNOT8		RPA1
FARP1		RPL10A
COPS8		SLC41A2
YWHAQ		SLC46A3
COPS6		TRAF3
ARMC8		ABCD2
ATL1		ARRB2
YARS2		FGL1
SPTBN5		IFI6
USP45		LAPTM5
CNEP1R1		MMD
GALC		RHOBTB1
EDA		RUNX1T1
POSTN		CARHSP1
ATR		PRKAR1A
MSL3		ATP5F1E
USP2		DACT1
ASTE1		DNAJB11
SART3		ERBB4
ACTR10		FNDC3B
B4GAT1		GCNT3
MTSS2		GSR
HSPD1		HHEX
ADAR		IFI35
C12orf49		IMPDH2
PDCD4		NEBL
CHSY1		PERP
G3BP1		AK2
LRRC58		HHIP
HIPK3		IGF2BP3
TTC8		NUCKS1
MICA		PNRC1
MKRN1		SNX10
CENPJ		TACC2
PRIM1		TAX1BP3
ATP11A		TNFRSF11A
ATP1A2		LIPE
FBXW7		LRP5
WNK1		PSMA2
STX12		CEMIP
SERPINA3		CSRP3
ATP1A1		CXCL11
CES1		DCT
CHEK1		DRAM1
FOXN3		IL3
CLIC1		MYO10
CPT1A		PLA1A
ATF6B		PLPP3
CYLD		S1PR3
DBT		EPOR
DMXL1		FAM43A
DPH1		HSD17B1
DPYSL3		IRF8
EEF1A1		LTA
EIF4E		NPC2
FGB		PLA2G6
FUS		RPS19
GALT		SLC1A1
GOLGB1		SPRY1
GTF2H3		TNIP1
HMGN1		TTN
HNF4A		XPO1
HNRNPA1		CD81
HPN		MFGE8
HSPA4		MVK
IL1R1		SPINK1
IL18		HOXA1
KLC1		IREB2
LDHB		KRT15
LRPAP1		PLXNA2
MYO6		PSMB1
NCL		RFTN1
PCYT1A		TYROBP
PEX13		AMIGO2
PLCB3		CAMK2N1
PPIA		COL15A1
PRKAR2A		FBXO30
MAPK1		MYH11
PRKX		TCF7
QSOX1		YBX1
PTPN14		EPRS1
PURB		PRDX5
MAP4K2		PSMA5
RAD23B		RIGI
RAD51		TXNL1
RAN		ZFP36L1
RANGAP1		CRIM1
RBM4		DDR1
RFX1		DES
RXRB		ETFB
SCD		FANCA
SNX1		ITIH3
SOD1		MAP3K14
NEK4		MEF2C
TAF4B		NOP56
TERT		OXTR
TFDP2		STK17B
TIAL1		TRAP1
TMF1		TRIO
TMSB4X		WNT3A
TSPYL1		COL5A3
UMPS		CRHR1
EIF4H		EPB41L1
ZNF175		HLA-B
ZNF208		PGRMC1
ALMS1		PPP1R3B
ALX1		SERBP1
CLPP		SIRT2
CDK10		SLCO2A1
RUVBL1		AACS
USO1		CCT2
ABCC3		CD163
GMPS		CYP4A1
RPL14		FCER1G
SYNGR1		FSTL1
CPNE6		GPT2
RAB28		HDAC9
LIPG		KDM6B
GSTO1		NECTIN2
THEMIS2		STAT4
GNA14		TXN2
MAML1		CACYBP
GNE		CPS1
UBA2		GC
WASF2		MAPKAPK2
HNRNPR		FDX1
SEMA6B		GATA2
AGR2		GZMB
HBS1L		LGMN
SEC24A		TENT5C
RAB31		WFDC2
PTPRT		XRCC6
POLR3A		APCS
CEP152		CHKA
KIF1B		HADHB
AGTPBP1		HOPX
ABCA6		RXRG
MORC3		SLC5A5
HEATR5A		STOM
NGDN		APOM
CNNM3		ARHGEF2
CHIC2		CASP10
PHPT1		CCL17
ORMDL2		CDCA7
CPSF1		CENPU
EHD2		CNN3
AK3		DLK1
RDH11		EIF4A1
IER3IP1		HNF1A
PHF20		HNRNPAB
PIPOX		NDUFS4
ISYNA1		PAICS
GDE1		PGM3
CYCS		PKP2
MRPS10		RASSF4
RBM41		TMSB10
ZNF302		E2F3
LMOD3		HPCAL1
TMX4		NCOA7
TULP4		TLR1
TAOK1		XPA
PLEKHG2		ABCF1
RSRC2		BGN
ZNF747		CKAP4
TSEN34		GSTZ1
CDC73		MAP3K7
ZYG11B		NNMT
ZMYM1		PAWR
PHC3		PRKACA
NAA50		ZYX
NUBPL		PSMB9
PNPLA3		VCAN
TSPAN14		ALDH9A1
CRISPLD2		CAMK4
ANTXR1		CCNL1
YIPF4		CEBPG
LZIC		COL8A1
CEP19		CTNND1
KIR3DX1		ETFA
ZNF551		ETV4
INTS4		FDXR
NUS1		GPRC5A
ZNF813		IRF9
SHE		RARRES1
DCBLD2		RASGRP1
SAMD8		TP73
KIAA1958		TPM2
ZNF384		CLCF1
DENND6A		DUSP8
TMEM154		EIF5A
TMEM192		GUCY1A1
CYB561A3		PSRC1
RSBN1L		SOX17
MSRB3		YWHAQ
STEAP2		ARHGDIB
GSTK1		CAVIN2
ZNF324B		GHRL
IYD		HTR1B
C6orf132		KLF9
RBM27		MSR1
VPS41		MYH9
SLC4A1		OXT
RPL22		BOK
TRIM72		FUBP1
ARGFX		FZD2
C2orf68		GATA6
ZNF793		IYD
DDX19B		YWHAG
CD82		ALDH1B1
MANEAL		ELOVL5
TTPAL		ACADS
ATAD3C		ADD3
UEVLD		CD40LG
SPIDR		GNB1
ZBTB40		HPSE
EIF5AL1		NPAS2
RNFT2		SMAD1
FBXL13		STARD4
SH3BP2		ELF3
MYOZ3		KCNN4
ATXN3		MTUS1
SSC5D		NCAPD2
SHISA9		NRAS
MORN2		PLSCR1
ZFR2		CDK5R1
TRAPPC1		DBN1
GPR156		EGLN3
DGCR8		ELAVL1
UQCRB		FASL
CLEC17A		HK1
CASP10		ITGA3
KIAA0586		OPTN
DNASE2		RFC3
CKS1B		UQCRC2
COL4A6		C4B
CSNK1E		CCL22
FKBP4		CEP55
HSPA6		CRABP2
MSI1		CTSH
PPP2CA		EPB41L3
VDAC1		IFIH1
AKAP6		ITGAL
SLC16A5		KL
ATP8B1		NFIA
ZNF354A		OSMR
MYH10		POLA1
TYRO3		SLC16A1
GMEB1		SRRM2
SRCAP		TMEM97
NUDT3		TRAF2
IDH3B		AVP
SKP1		ECI1
BACE2		ACSM3
PFAS		ARPC1B
RPL13A		CYP2A5
ZNF318		DDIT3
ADNP2		FOXP3
PDZRN3		PARP14
WDPCP		S100A11
ADIPOR1		TRAF1
TRPV2		DDX17
ZNF274		DEPTOR
MPP6		HNMT
MIOX		IDO1
CYP2W1		RPS6KA1
IARS2		BDH1
GPN2		EIF4A2
FOXJ2		FAAH
CLN8		IRF3
CCDC90B		PTGER2
ZNF70		RAB31
SUDS3		SDC2
METTL4		SRSF5
PPDPF		TDO2
C1orf115		VAT1
SNX22		XPC
SLC35E1		CD69
ZMIZ2		CORO1A
RBM4B		CTNNA1
NKD2		IFIT2
CTCFL		PDPK1
ICA1L		PF4
SPPL3		PNPLA2
FGD4		TEK
ORMDL3		TNFRSF25
COL22A1		BLVRB
TANGO2		EIF5
GPR26		HPGD
HARBI1		RPSA
ZDHHC22		ADAM17
GGT7		BNIP3L
ZNF677		DYNC1H1
NKPD1		FOXA1
LRIT3		GLUD1
ZNF784		NOTCH2
OTUD6A		PLTP
FRMPD3		PRIM1
CDKL1		ZWINT
ZNF101		ALOX5AP
RPL7A		ATG12
DNLZ		COL6A2
ART4		HDAC5
GAN		NCAPG
HACD4		SAA1
[truncated: 9,046 more rows]
